# Supplementary material for: Oncogenic hijacking of a developmental transcription factor evokes vulnerability toward oxidative stress in Ewing sarcoma
Source: Nat Commun. 2020 May 15;11:2423. doi: 10.1038/s41467-020-16244-2 (PMC7228971; doi:10.1038/s41467-020-16244-2)
Supplement: Supplementary file 4 — Supplementary Data 1 [file 41467_2020_16244_MOESM4_ESM.xlsx]

## Sheet: Supplementary_Data_1
Supplementary_Data_1: Processed data from Affymetrix Clariom D microarrays analyzing splicing events.
Probe_Set_Region	Gene symbol	P value (paired two-sided t-test, Bonferroni corrected)
PSR1600175052.hg.1	EARS2	0.161302
PSR0200222926.hg.1	CCDC138	0.555102
PSR1500157474.hg.1	MORF4L1	1
PSR0600180336.hg.1	MDGA1	1
PSR0300170031.hg.1	ABCF3	1
PSR0300204354.hg.1	SEMA3B	1
PSR0200225812.hg.1	SMC6	1
PSR0800178860.hg.1	ENPP2	1
PSR0200197661.hg.1	EIF2AK3	1
PSR0200172036.hg.1	GULP1	1
PSR1000144236.hg.1	GTPBP4	1
PSR0600148118.hg.1	JARID2	1
PSR1200167634.hg.1	ACADS	1
PSR0700194571.hg.1	MLL3	1
PSR1100200312.hg.1	NDUFS3	1
PSR0800179609.hg.1	MTSS1	1
PSR0100163643.hg.1	CLCA1	1
PSR1500169532.hg.1	MYO5C	1
PSR0400184559.hg.1	SPOCK3	1
PSR1200191400.hg.1	NUAK1	1
PSR1100166686.hg.1	RP11-794P6.2	1
PSR1900161331.hg.1	LTBP4	1
PSR1700190374.hg.1	MKS1	1
PSR2200168829.hg.1	GTPBP1	1
PSR1900152865.hg.1	SIN3B	1
PSR0300206909.hg.1	TBC1D5	1
PSR0200166221.hg.1	DARS-AS1	1
PSR1700199482.hg.1	CSNK1D	1
PSR0700165260.hg.1	MKLN1	1
PSR0200221283.hg.1	ZNF512	1
PSR1900199613.hg.1	CYP4F8	1
PSR0600178937.hg.1	VPS52	1
PSR1100177385.hg.1	SOX6	1
PSR1900191441.hg.1	PNMAL1	1
PSR1700204421.hg.1	ABR	1
PSR0400167119.hg.1	HAUS3	1
PSR1600178150.hg.1	CTD-2144E22.8	1
PSR0200165078.hg.1	PTPN18	1
PSR0100238018.hg.1	TNNI3K	1
PSR1700194448.hg.1	SDK2	1
PSR1800156999.hg.1	CDH2	1
PSR0300167938.hg.1	SEC62	1
PSR0400165182.hg.1	SNX25	1
PSR1000158331.hg.1	LCOR	1
PSR1400163177.hg.1	ACIN1	1
PSR1500183523.hg.1	CHD2	1
PSR2200148364.hg.1	CRYBA4	1
PSR1500170609.hg.1	ADAM10	1
PSR0600179764.hg.1	FKBP5	1
PSR1700200377.hg.1	CHRNB1	1
PSR1700191739.hg.1	CYB561	1
PSR0100158782.hg.1	SLC5A9	1
PSR0900181999.hg.1	SNAPC4	1
PSR0500175047.hg.1	CCNO	1
PSR0X00154623.hg.1	TCEAL4	1
PSR1500157730.hg.1	FAH	1
PSR1600194907.hg.1	DBNDD1	1
PSR0400167074.hg.1	POLN	1
PSR0400162855.hg.1	ETFDH	1
PSR1400151058.hg.1	LRRC9	1
PSR0100239032.hg.1	LINC00623	1
PSR1700164819.hg.1	CACNG1	1
PSR1200171674.hg.1	CACNA2D4	1
PSR0200162217.hg.1	ZC3H6	1
PSR1900201829.hg.1	EMP3	1
PSR1700185880.hg.1	LINC00854	1
PSR0X00144208.hg.1	IL3RA	1
PSR1100161594.hg.1	LRTOMT	1
PSR0500194056.hg.1	CDC42SE2	1
PSR2000155688.hg.1	ADRM1	1
PSR0100148939.hg.1	SPEN	1
PSR0300208734.hg.1	TXNRD3NB	1
PSR0900169185.hg.1	ANKRD18A	1
PSR1300145816.hg.1	POMP	1
PSR1500183522.hg.1	CHD2	1
PSR0100204193.hg.1	HYI	1
PSR2200156482.hg.1	RIMBP3	1
PSR0X00159218.hg.1	MTMR1	1
PSR0200145971.hg.1	ATP6V1C2	1
PSR0400150522.hg.1	GUF1	1
PSR0400179420.hg.1	COL25A1	1
PSR1200189069.hg.1	DCN	1
PSR1600160125.hg.1	CES4A	1
PSR0X00165506.hg.1	SLC38A5	1
PSR1000178824.hg.1	LOXL4	1
PSR0500164422.hg.1	ITK	1
PSR1600156857.hg.1	ADCY7	1
PSR1500177507.hg.1	WDR73	1
PSR0100153892.hg.1	EIF3I	1
PSR0200162208.hg.1	ZC3H6	1
PSR0300205469.hg.1	PAQR9-AS1	1
PSR1000179223.hg.1	BLOC1S2	1
PSR1200162129.hg.1	CRADD	1
PSR1200192782.hg.1	ATXN2	1
PSR2200158700.hg.1	DERL3	1
PSR0500151271.hg.1	PPWD1	1
PSR0200173442.hg.1	SPATS2L	1
PSR0100224350.hg.1	SLC19A2	1
PSR2000159107.hg.1	LOC339593	1
PSR0800144401.hg.1	ARHGEF10	1
PSR0800148025.hg.1	R3HCC1	1
PSR0100227432.hg.1	DENND1B	1
PSR0Y00144187.hg.1	IL3RA	1
PSR0300205821.hg.1	LINC01322	1
PSR0300193458.hg.1	SLCO2A1	1
PSR1100175849.hg.1	STK33	1
PSR0400171974.hg.1	ATP8A1	1
PSR1500173169.hg.1	ITGA11	1
PSR1400174386.hg.1	SERPINA1	1
PSR0100238225.hg.1	DNAJB4	1
PSR0400146775.hg.1	SH3TC1	1
PSR1500181197.hg.1	SNORD116-25	1
PSR1200164675.hg.1	LOC101929162	1
PSR1500149149.hg.1	MGA	1
PSR1600160365.hg.1	NOL3	1
PSR0200204830.hg.1	TMEM163	1
PSR0500167274.hg.1	LINC01574	1
PSR0200225803.hg.1	SMC6	1
PSR1000162178.hg.1	INPP5F	1
PSR2200168397.hg.1	KREMEN1	1
PSR0800176537.hg.1	RGS22	1
PSR1600156906.hg.1	ADCY7	1
PSR0200176933.hg.1	BCS1L	1
PSR0200165420.hg.1	POTEE	1
PSR0100153887.hg.1	DCDC2B	1
PSR0300189469.hg.1	C3orf17	1
PSR0700197527.hg.1	CCDC146	1
PSR0900160966.hg.1	EXOSC2	1
PSR1700154638.hg.1	RP11-47L3.1	1
PSR0700169636.hg.1	DPP6	1
PSR1200202774.hg.1	RERG	1
PSR0200146037.hg.1	PQLC3	1
PSR0500174397.hg.1	NNT-AS1	1
PSR0500146404.hg.1	TRIO	1
PSR0300206801.hg.1	EAF1-AS1	1
PSR0300192073.hg.1	LINC01471	1
PSR0900163377.hg.1	MAN1B1	1
PSR2000157860.hg.1	LZTS3	1
PSR1900164714.hg.1	DHX34	1
PSR0100159979.hg.1	RP11-466L17.1	1
PSR0700196355.hg.1	GLCCI1	1
PSR0700169295.hg.1	WDR86-AS1	1
PSR1000174549.hg.1	PSAP	1
PSR1900201479.hg.1	PVR	1
PSR1200188684.hg.1	CEP290	1
PSR1900193883.hg.1	VRK3	1
PSR1900201602.hg.1	APOC4	1
PSR0100144654.hg.1	TTLL10	1
PSR0100216212.hg.1	LOC103091866	1
PSR1200188544.hg.1	MGAT4C	1
PSR0400168143.hg.1	PPP2R2C	1
PSR0100146373.hg.1	ZBTB48	1
PSR0200198920.hg.1	SNRNP200	1
PSR0600197936.hg.1	TRIM39-RPP21	1
PSR1300147523.hg.1	FAM216B	1
PSR0400169131.hg.1	BOD1L1	1
PSR1900203405.hg.1	C19orf25	1
PSR1700169358.hg.1	BAIAP2	1
PSR1100169566.hg.1	TMEM136	1
PSR1600190674.hg.1	COQ9	1
PSR1600168734.hg.1	HAGH	1
PSR1000162760.hg.1	DMBT1	1
PSR1000162763.hg.1	DMBT1	1
PSR1000162766.hg.1	DMBT1	1
PSR1900201467.hg.1	ZNF226	1
PSR0100237057.hg.1	FHAD1	1
PSR1600170680.hg.1	CORO7	1
PSR1400160002.hg.1	MARK3	1
PSR0100223742.hg.1	RP11-280O1.2	1
PSR0200180104.hg.1	AC106876.2	1
PSR0900183702.hg.1	CDKN2B-AS1	1
PSR1900151860.hg.1	TECR	1
PSR1400169090.hg.1	C14orf39	1
PSR0400174517.hg.1	JCHAIN	1
PSR0300160094.hg.1	TUSC7	1
PSR0200207970.hg.1	GALNT3	1
PSR0900177703.hg.1	C5	1
PSR1100205051.hg.1	STARD10	1
PSR1400180034.hg.1	TTLL5	1
PSR1300165281.hg.1	CARS2	1
PSR0X00152194.hg.1	ACRC	1
PSR1700204488.hg.1	ABR	1
PSR0800186612.hg.1	PINX1	1
PSR0600154930.hg.1	DNAH8	1
PSR1000181356.hg.1	DCLRE1A	1
PSR1900192566.hg.1	LMTK3	1
PSR0900170842.hg.1	PTAR1	1
PSR0600200818.hg.1	FAM65B	1
PSR0300193007.hg.1	RP11-265F19.1	1
PSR0300151953.hg.1	FBXW12	1
PSR0X00169405.hg.1	BRWD3	1
PSR0200168664.hg.1	GCA	1
PSR1500162033.hg.1	LRRK1	1
PSR0500186688.hg.1	CSF1R	1
PSR0100178594.hg.1	TNN	1
PSR0600159125.hg.1	RIMS1	1
PSR0300165763.hg.1	EIF2A	1
PSR0200225994.hg.1	MEMO1	1
PSR0600175299.hg.1	HIST1H1C	1
PSR0100212393.hg.1	OLFM3	1
PSR0300201839.hg.1	APOD	1
PSR0400189421.hg.1	CYP4V2	1
PSR1100155217.hg.1	PGA3	1
PSR0100234729.hg.1	ERO1B	1
PSR2000147236.hg.1	XRN2	1
PSR0400173175.hg.1	CLOCK	1
PSR0100215639.hg.1	NOTCH2	1
PSR0400148182.hg.1	SLIT2-IT1	1
PSR1400181685.hg.1	IPO4	1
PSR1400144683.hg.1	METTL17	1
PSR1700162915.hg.1	GDPD1	1
PSR0700191745.hg.1	DGKI	1
PSR1300152139.hg.1	GPR180	1
PSR0500178177.hg.1	ANKRD34B	1
PSR0700162268.hg.1	ZNF277	1
PSR1500159045.hg.1	AKAP13	1
PSR1000187342.hg.1	AGAP5	1
PSR2200151820.hg.1	CBY1	1
PSR0200183864.hg.1	TSSC1	1
PSR1700161712.hg.1	RP11-481C4.1	1
PSR0100157559.hg.1	DMAP1	1
PSR0600168574.hg.1	FNDC1	1
PSR1100164491.hg.1	NAALAD2	1
PSR0200155355.hg.1	DYSF	1
PSR1600183849.hg.1	ZNF821	1
PSR1500174257.hg.1	HCN4	1
PSR1100162683.hg.1	SERPINH1	1
PSR1700178191.hg.1	SHMT1	1
PSR1600188025.hg.1	FANCA	1
PSR1700193657.hg.1	ABCA8	1
PSR1600162408.hg.1	SF3B3	1
PSR1100152077.hg.1	ALKBH3	1
PSR0500191525.hg.1	MGAT4B	1
PSR1600178906.hg.1	RP11-429P3.5	1
PSR0100205131.hg.1	LINC01398	1
PSR0100193844.hg.1	GPR153	1
PSR0800144347.hg.1	ARHGEF10	1
PSR0200224163.hg.1	OSBPL6	1
PSR0200183861.hg.1	TSSC1	1
PSR0600159593.hg.1	MYO6	1
PSR0Y00146073.hg.1	TTTY25P	1
PSR1100168504.hg.1	KMT2A	1
PSR1800145827.hg.1	GNAL	1
PSR0400163571.hg.1	ANXA10	1
PSR0200151576.hg.1	PRKCE	1
PSR2200152886.hg.1	CSDC2	1
PSR1100146009.hg.1	TSSC4	1
PSR1700162692.hg.1	LPO	1
PSR0100153081.hg.1	SCARNA24	1
PSR1400171563.hg.1	RPS6KL1	1
PSR1600170612.hg.1	CORO7	1
PSR0300203425.hg.1	CAND2	1
PSR1500147382.hg.1	CHRM5	1
PSR0800179031.hg.1	SNTB1	1
PSR2200168128.hg.1	CRYBB2P1	1
PSR1600161551.hg.1	CDH1	1
PSR2100156169.hg.1	U2AF1	1
PSR0300170169.hg.1	PSMD2	1
PSR0300144949.hg.1	SETD5	1
PSR0200162739.hg.1	CBWD2	1
PSR0900162756.hg.1	PMPCA	1
PSR0700182112.hg.1	PMS2P2	1
PSR0100182386.hg.1	PPP1R12B	1
PSR0600200627.hg.1	BLOC1S5-TXNDC5	1
PSR0700198110.hg.1	ZNF655	1
PSR0700155506.hg.1	NCF1	1
PSR0800159712.hg.1	ZHX2	1
PSR1700184573.hg.1	KRT42P	1
PSR1400179040.hg.1	NUBPL	1
PSR1900163866.hg.1	CD3EAP	1
PSR1100145068.hg.1	TSPAN4	1
PSR1700169081.hg.1	RNF213	1
PSR1900208425.hg.1	AC006116.21	1
PSR0700182101.hg.1	PMS2P7	1
PSR1000156619.hg.1	CFLP1	1
PSR0600176842.hg.1	XXbac-BPG27H4.8	1
PSR0200219970.hg.1	HDLBP	1
PSR0X00166015.hg.1	CACNA1F	1
PSR1100168894.hg.1	CCDC84	1
PSR0500196886.hg.1	ECSCR	1
PSR0900159809.hg.1	SET	1
PSR0200171791.hg.1	FSIP2	1
PSR0300157584.hg.1	EPHA6	1
PSR0700183392.hg.1	AC005009.2	1
PSR0X00157437.hg.1	STK26	1
PSR1200204154.hg.1	NDUFA12	1
PSR0500163079.hg.1	ABLIM3	1
PSR1900192274.hg.1	LIG1	1
PSR0200158525.hg.1	ZNF2	1
PSR0200205657.hg.1	ZEB2	1
PSR1700144253.hg.1	RNMTL1	1
PSRUnmapped00000568.hg.1	AC254945.3	1
PSR2100158887.hg.1	DONSON	1
PSR0300207061.hg.1	ZNF385D	1
PSR0200199320.hg.1	AC159540.1	1
PSR0700196973.hg.1	ZNF273	1
PSR1100196824.hg.1	TRIM29	1
PSR0600177957.hg.1	DXO	1
PSR1700168405.hg.1	PGS1	1
PSR0100227453.hg.1	DENND1B	1
PSR1000156476.hg.1	NUTM2A	1
PSR0900151083.hg.1	GDA	1
PSR0100229757.hg.1	PIGR	1
PSR0700179583.hg.1	ELDR	1
PSR1300165307.hg.1	CARS2	1
PSR0100202341.hg.1	CSF3R	1
PSR0200213630.hg.1	WDR12	1
PSR0700194462.hg.1	PRKAG2	1
PSR1400174050.hg.1	LGMN	1
PSR0100239238.hg.1	POLR3GL	1
PSR2100144633.hg.1	POTED	1
PSR1100194092.hg.1	KDELC2	1
PSR1400159948.hg.1	MARK3	1
PSR1000153454.hg.1	HKDC1	1
PSR1500172679.hg.1	MEGF11	1
PSR0200202565.hg.1	AC009312.1	1
PSR1700159937.hg.1	LRRC46	1
PSR1800160616.hg.1	ALPK2	1
PSR1600149944.hg.1	NDE1	1
PSR0300179475.hg.1	ZDHHC3	1
PSR1100202595.hg.1	RBM7	1
PSR0200157519.hg.1	PTCD3	1
PSR0300159618.hg.1	BOC	1
PSR1100167537.hg.1	NNMT	1
PSR2100155407.hg.1	DSCAM	1
PSR1000148389.hg.1	MASTL	1
PSR0900164076.hg.1	FAM157B	1
PSR0700201856.hg.1	ZNF800	1
PSR1400169593.hg.1	SPTB	1
PSR1900189862.hg.1	CEACAMP4	1
PSR0100243329.hg.1	MUC1	1
PSR0100233351.hg.1	NUP133	1
PSR0100190689.hg.1	ZNF672	1
PSR1700200526.hg.1	SENP3	1
PSR1100200740.hg.1	PGA4	1
PSR1200191162.hg.1	NFYB	1
PSR1400182731.hg.1	RDH11	1
PSR0300208888.hg.1	ISY1-RAB43	1
PSR0600196391.hg.1	RP11-417E7.1	1
PSR1900151085.hg.1	GCDH	1
PSR1900174805.hg.1	DPP9	1
PSR1800155935.hg.1	POTEC	1
PSR1600180417.hg.1	KIFC3	1
PSR1000165151.hg.1	IDI1	1
PSR1200151665.hg.1	MUC19.1	1
PSR1100201383.hg.1	EHBP1L1	1
PSR0700151278.hg.1	OGDH	1
PSR1500152467.hg.1	AQP9	1
PSR0300159763.hg.1	ATP6V1A	1
PSR0100227849.hg.1	CACNA1S	1
PSR0200172348.hg.1	PMS1	1
PSR0700187663.hg.1	PUS7	1
PSR0100153138.hg.1	OPRD1	1
PSR1100162718.hg.1	SERPINH1	1
PSR1900176088.hg.1	ADGRE4P	1
PSR1100205326.hg.1	CARD17	1
PSR1000177569.hg.1	IDE	1
PSR0100179042.hg.1	TOR3A	1
PSR0500179308.hg.1	CTD-2091N23.1	1
PSR0400180752.hg.1	ANXA5	1
PSR1200176103.hg.1	PLCZ1	1
PSR0200225207.hg.1	UBE2F-SCLY	1
PSR0600149123.hg.1	LRRC16A	1
PSR0200207064.hg.1	BAZ2B	1
PSR0900146005.hg.1	ADAMTSL1	1
PSR1200162963.hg.1	SLC25A3	1
PSR1900192861.hg.1	HSD17B14	1
PSR2000152686.hg.1	EYA2	1
PSR0400190070.hg.1	ARAP2	1
PSR0100176315.hg.1	FCRLA	1
PSR0100168286.hg.1	MAGI3	1
PSR1900198413.hg.1	CTD-2619J13.17	1
PSR1400166592.hg.1	CTD-3028N15.1	1
PSR0600176332.hg.1	MICD	1
PSR0200215603.hg.1	PRKAG3	1
PSR0200228584.hg.1	CERKL	1
PSR0500153465.hg.1	SV2C	1
PSR0800147588.hg.1	PPP3CC	1
PSR2200153179.hg.1	WBP2NL	1
PSR1900172078.hg.1	THEG	1
PSR0700173444.hg.1	DGKB	1
PSR0900150290.hg.1	CBWD5	1
PSR0200154434.hg.1	PNO1	1
PSR0300170068.hg.1	ABCF3	1
PSR1200171651.hg.1	CACNA2D4	1
PSR0600167016.hg.1	UST	1
PSR1200175506.hg.1	GRIN2B	1
PSR0700189066.hg.1	ST7-AS2	1
PSR1200187279.hg.1	ZFC3H1	1
PSR0900144059.hg.1	DDX11L5	1
PSR0500190436.hg.1	PRR7-AS1	1
PSR2100154646.hg.1	PIGP	1
PSR1900174622.hg.1	SH3GL1	1
PSR0500144506.hg.1	TRIP13	1
PSR0200184919.hg.1	ITGB1BP1	1
PSR2100148181.hg.1	LOC101928398	1
PSR1600169605.hg.1	PRSS33	1
PSR1200168093.hg.1	BCL7A	1
PSR1500173949.hg.1	PKM	1
PSR0200225043.hg.1	GIGYF2	1
PSR1400173177.hg.1	EML5	1
PSR0600154612.hg.1	PIM1	1
PSR1100171515.hg.1	LINC00167	1
PSR0100225244.hg.1	KIAA0040	1
PSR0300192791.hg.1	PLXND1	1
PSR0500154738.hg.1	CTC-261N6.3	1
PSR1500146484.hg.1	GOLGA8T	1
PSR0200216195.hg.1	DNPEP	1
PSR1100189541.hg.1	C2CD3	1
PSR1100181111.hg.1	LRP4	1
PSR0200184659.hg.1	LOC101929567	1
PSR0200227509.hg.1	FAM178B	1
PSR1200164055.hg.1	TXNRD1	1
PSR0900159215.hg.1	SLC25A25	1
PSR0100229050.hg.1	PIK3C2B	1
PSR1700164919.hg.1	NOL11	1
PSR1500177876.hg.1	NTRK3	1
PSR1700203196.hg.1	RP11-294J22.7	1
PSR1000159604.hg.1	GBF1	1
PSR0300159800.hg.1	GRAMD1C	1
PSR0200183398.hg.1	TMEM18	1
PSR1200160911.hg.1	OTOGL	1
PSR1400161758.hg.1	OSGEP	1
PSR0100154134.hg.1	RBBP4	1
PSR0700146824.hg.1	ISPD-AS1	1
PSR1400159974.hg.1	MARK3	1
PSR0200226594.hg.1	C2orf42	1
PSR1700145964.hg.1	RABEP1	1
PSR1200154130.hg.1	LETMD1	1
PSR1100149539.hg.1	NAV2	1
PSR0900160948.hg.1	EXOSC2	1
PSR0200213268.hg.1	TMEM237	1
PSR0500156373.hg.1	PPIP5K2	1
PSR1000176737.hg.1	LINC01519	1
PSR1600165914.hg.1	CDT1	1
PSR0X00172572.hg.1	CUL4B	1
PSR1000156587.hg.1	PAPSS2	1
PSR1700208339.hg.1	PYCR1	1
PSR0100198885.hg.1	IFNLR1	1
PSR0400146394.hg.1	MRFAP1	1
PSR0200199851.hg.1	LYG1	1
PSR0700186233.hg.1	PCOLCE-AS1	1
PSR0900170713.hg.1	TMEM252	1
PSR1500152018.hg.1	PIGB	1
PSR1100168070.hg.1	RNF214	1
PSR1000173383.hg.1	RTKN2	1
PSR1200184324.hg.1	TIMELESS	1
PSR1600187707.hg.1	SLC22A31	1
PSR1100194087.hg.1	KDELC2	1
PSR1500144706.hg.1	NIPA2	1
PSR1900169740.hg.1	BRSK1	1
PSR0400162581.hg.1	GLRB	1
PSR1900192203.hg.1	PLA2G4C	1
PSR1500155878.hg.1	UBL7-AS1	1
PSR1500172111.hg.1	PIF1	1
PSR1800146829.hg.1	SNRPD1	1
PSR1000180254.hg.1	NEURL1-AS1	1
PSR0600149344.hg.1	HIST1H2BE	1
PSR0100214778.hg.1	SIKE1	1
PSR1600157502.hg.1	RBL2	1
PSR1700184529.hg.1	KRT17	1
PSR0600162756.hg.1	RPF2	1
PSR0100207671.hg.1	RP11-776H12.1	1
PSR0800184037.hg.1	ZNF251	1
PSR1700181862.hg.1	SLFN14	1
PSR0600154964.hg.1	DNAH8	1
PSR2000158046.hg.1	ADAM33	1
PSR0200192339.hg.1	PNPT1	1
PSR1700149726.hg.1	MPRIP	1
PSR0600168183.hg.1	ZDHHC14	1
PSR1000187231.hg.1	JMJD1C	1
PSR0100154729.hg.1	NCDN	1
PSR1100199809.hg.1	MICAL2	1
PSR0600153894.hg.1	ANKS1A	1
PSR0100170292.hg.1	HYDIN2	1
PSR0100243560.hg.1	ARHGEF2	1
PSR0700160630.hg.1	MUC12	1
PSR0400146773.hg.1	SH3TC1	1
PSR2000151859.hg.1	YWHAB	1
PSR0500173556.hg.1	RICTOR	1
PSR0100152421.hg.1	NUDC	1
PSR0800185002.hg.1	EXTL3	1
PSR1600151099.hg.1	LOC81691	1
PSR0100222994.hg.1	DEDD	1
PSR1200191547.hg.1	CRY1	1
PSR0200214547.hg.1	ERBB4	1
PSR0700196828.hg.1	GBAS	1
PSR0500170343.hg.1	NSUN2	1
PSR0400144772.hg.1	UVSSA	1
PSR0600159438.hg.1	LOC101928516	1
PSR0100181393.hg.1	NEK7	1
PSR0100188956.hg.1	GPR137B	1
PSR0300155266.hg.1	PTPRG	1
PSR0900182070.hg.1	INPP5E	1
PSR0X00150297.hg.1	GPR173	1
PSR0900164903.hg.1	INSL6	1
PSR1200174029.hg.1	M6PR	1
PSR0200151740.hg.1	CRIPT	1
PSR0X00168066.hg.1	TEX11	1
PSR0600168749.hg.1	PNLDC1	1
PSR0200221905.hg.1	REL	1
PSR0100229913.hg.1	C1orf132	1
PSR0600189821.hg.1	FAM184A	1
PSR1800149034.hg.1	LINC01477	1
PSR0100152236.hg.1	RPS6KA1	1
PSR1900159490.hg.1	LINC01535	1
PSR0X00164881.hg.1	FUNDC1	1
PSR1900197926.hg.1	ZNF416	1
PSR1500147448.hg.1	NUTM1	1
PSR0900171658.hg.1	PRUNE2	1
PSR1900192263.hg.1	LIG1	1
PSR0400179829.hg.1	ZGRF1	1
PSR0800153963.hg.1	DNAJC5B	1
PSR0200222594.hg.1	LINC00152	1
PSR1200160921.hg.1	OTOGL	1
PSR0X00150540.hg.1	MAGED2	1
PSR1400180536.hg.1	VRK1	1
PSR1500170618.hg.1	ADAM10	1
PSR0200226607.hg.1	C2orf42	1
PSR1300152743.hg.1	FKSG29	1
PSR1100146743.hg.1	OR51Q1	1
PSR0300145626.hg.1	FANCD2	1
PSR0200156836.hg.1	FUNDC2P2	1
PSR1100154846.hg.1	MS4A1	1
PSR1200203265.hg.1	LOC283335	1
PSR0500152898.hg.1	FCHO2	1
PSR1500148042.hg.1	EIF2AK4	1
PSR0700198193.hg.1	STAG3	1
PSR1500167820.hg.1	SPG11	1
PSR0600194427.hg.1	TMEM242	1
PSR1100150083.hg.1	ANO3	1
PSR1000156331.hg.1	LDB3	1
PSR1500165014.hg.1	GOLGA8B	1
PSR0300156367.hg.1	PDZRN3-AS1	1
PSR0700188583.hg.1	DOCK4	1
PSR1300145997.hg.1	ALOX5AP	1
PSR2000156902.hg.1	MYT1	1
PSR1600150459.hg.1	TMC7	1
PSR2200154042.hg.1	FAM118A	1
PSR0200172087.hg.1	COL3A1	1
PSR1100190484.hg.1	CLNS1A	1
PSR0X00169375.hg.1	BRWD3	1
PSR0400162861.hg.1	ETFDH	1
PSR0100243543.hg.1	ARHGEF2	1
PSR1500161746.hg.1	MEF2A	1
PSR0100187438.hg.1	GUK1	1
PSR0Y00144228.hg.1	ASMTL-AS1	1
PSR0200221893.hg.1	REL	1
PSR1900197789.hg.1	ZIM3	1
PSR0100180302.hg.1	HMCN1	1
PSR0600191955.hg.1	MAP3K5	1
PSR1900187180.hg.1	GGN	1
PSR1700168416.hg.1	PGS1	1
PSR0500185195.hg.1	AC005609.17	1
PSR0500157340.hg.1	AC010226.4	1
PSR1900157711.hg.1	SCN1B	1
PSR0300171503.hg.1	LPP	1
PSR1500159130.hg.1	AGBL1	1
PSR0X00166899.hg.1	PHF8	1
PSR1000153610.hg.1	C10orf35	1
PSR2200158779.hg.1	DDT	1
PSR1900176536.hg.1	FBN3	1
PSR1600180847.hg.1	LOC644649	1
PSR1600151985.hg.1	UBFD1	1
PSR1900153463.hg.1	PGLS	1
PSR0800168933.hg.1	RAB11FIP1	1
PSR1200179731.hg.1	HDAC7	1
PSR0200197655.hg.1	EIF2AK3	1
PSR0200199606.hg.1	COA5	1
PSR0800159826.hg.1	FAM83A	1
PSR1400162897.hg.1	PRMT5	1
PSR0900184609.hg.1	MRRF	1
PSR1700204052.hg.1	SLC25A10	1
PSR1100200771.hg.1	PGA5	1
PSR1800154460.hg.1	EPB41L3	1
PSR0300182221.hg.1	MIR5193	1
PSR0400179406.hg.1	ETNPPL	1
PSR1700204046.hg.1	SLC25A10	1
PSR2000144062.hg.1	DEFB127	1
PSR0100215317.hg.1	SPAG17	1
PSR1800157804.hg.1	RPRD1A	1
PSR1700163958.hg.1	KCNH6	1
PSR0300154287.hg.1	PRKCD	1
PSR0300198171.hg.1	PLD1	1
PSR1400169561.hg.1	SPTB	1
PSR0100198736.hg.1	FUCA1	1
PSR2200150137.hg.1	YWHAH	1
PSR0600165611.hg.1	PEX7	1
PSR0400176095.hg.1	HNRNPDL	1
PSR0200151558.hg.1	PRKCE	1
PSR0500151226.hg.1	CWC27	1
PSR1600189761.hg.1	NPIPB5	1
PSR1700190482.hg.1	BZRAP1	1
PSR1100199304.hg.1	IFITM2	1
PSR0400172880.hg.1	LNX1	1
PSR1500163580.hg.1	HERC2	1
PSR0X00165028.hg.1	LINC01186	1
PSR1700157759.hg.1	CNTD1	1
PSR1500181088.hg.1	SNORD116-10	1
PSR0500161683.hg.1	PCDHB2	1
PSR1600187401.hg.1	PIEZO1	1
PSR0600154647.hg.1	TBC1D22B	1
PSR1300153322.hg.1	DAOA	1
PSR2100145204.hg.1	CXADR	1
PSR0600173408.hg.1	C6orf52	1
PSR0100210108.hg.1	DDAH1	1
PSR0400190353.hg.1	SDAD1	1
PSR0600159193.hg.1	KCNQ5-IT1	1
PSR1600172154.hg.1	ZC3H7A	1
PSR0100233113.hg.1	TRIM17	1
PSR0400154316.hg.1	40787	1
PSR1700194878.hg.1	GRIN2C	1
PSR0300163009.hg.1	NUDT16	1
PSR0100166248.hg.1	NTNG1	1
PSR1700197792.hg.1	RP11-334C17.5	1
PSR0100230629.hg.1	BATF3	1
PSR1400167243.hg.1	SOS2	1
PSR0500173962.hg.1	C6	1
PSR1600178409.hg.1	MYLK3	1
PSR1600183286.hg.1	VAC14	1
PSR0X00152881.hg.1	GPR174	1
PSR0800163988.hg.1	ERICH1	1
PSR0200203696.hg.1	POLR2D	1
PSR0300195145.hg.1	PLSCR1	1
PSR1700197338.hg.1	USP36	1
PSR1700185567.hg.1	BECN1	1
PSR0200221827.hg.1	AC012358.8	1
PSR1700152034.hg.1	TBC1D3P5	1
PSR0100157844.hg.1	BTBD19	1
PSR0800169533.hg.1	CTA-392C11.1	1
PSR1100191312.hg.1	DLG2	1
PSR0200192749.hg.1	PUS10	1
PSR0200155660.hg.1	ALMS1P	1
PSR0300207036.hg.1	ZNF385D	1
PSR2200152120.hg.1	SYNGR1	1
PSR0200197395.hg.1	AC015971.3	1
PSR0500187269.hg.1	SLC36A3	1
PSR1200191870.hg.1	CORO1C	1
PSR0400146869.hg.1	TRMT44	1
PSR1800152103.hg.1	CCDC102B	1
PSR1100165449.hg.1	CNTN5	1
PSR0500159703.hg.1	JADE2	1
PSR1600189026.hg.1	LA16c-306E5.2	1
PSR0200188616.hg.1	AC016907.3	1
PSR1600171889.hg.1	PRM2	1
PSR1600172145.hg.1	ZC3H7A	1
PSR0200190085.hg.1	MAP4K3	1
PSR0X00158003.hg.1	FHL1	1
PSR1700162688.hg.1	LPO	1
PSR0900147257.hg.1	SPINK4	1
PSR0400180183.hg.1	AC107399.2	1
PSR1700180103.hg.1	PROCA1	1
PSR2200147009.hg.1	RAB36	1
PSR0500195519.hg.1	DAB2	1
PSR0500191995.hg.1	FLT4	1
PSR0200215586.hg.1	PRKAG3	1
PSR1200192061.hg.1	KCTD10	1
PSR0300177692.hg.1	CLASP2	1
PSR0400167085.hg.1	POLN	1
PSR1600155220.hg.1	ITGAX	1
PSR1100147510.hg.1	TUB	1
PSR1100155199.hg.1	PGA3	1
PSR0100214465.hg.1	BCL2L15	1
PSR1400167225.hg.1	SOS2	1
PSR0500152301.hg.1	SMN2	1
PSR0100158779.hg.1	SLC5A9	1
PSR1100157411.hg.1	ZFPL1	1
PSR1900147541.hg.1	CATSPERD	1
PSR1700181470.hg.1	CCL1	1
PSR0700169820.hg.1	INSIG1	1
PSR1900181625.hg.1	CPAMD8	1
PSR0600198527.hg.1	GGNBP1	1
PSR0200183651.hg.1	MYT1L	1
PSR0X00155517.hg.1	RGAG1	1
PSR0200201382.hg.1	NPHP1	1
PSR1700157750.hg.1	CNTD1	1
PSR0300153279.hg.1	MANF	1
PSR1500165111.hg.1	AQR	1
PSR0400176736.hg.1	MAPK10	1
PSR1600168959.hg.1	ZNF598	1
PSR0600190965.hg.1	MED23	1
PSR1000150409.hg.1	FXYD4	1
PSR0600169893.hg.1	MLLT4	1
PSR1900195796.hg.1	ZNF665	1
PSR2000150401.hg.1	CTNNBL1	1
PSR0600185062.hg.1	IMPG1	1
PSR1900182402.hg.1	CRLF1	1
PSR1800152169.hg.1	DOK6	1
PSR0400186591.hg.1	CCDC110	1
PSR0800171094.hg.1	RP11-30L15.6	1
PSR0200189790.hg.1	HNRNPLL	1
PSR1100182224.hg.1	SSRP1	1
PSR1900162419.hg.1	TMEM145	1
PSR0100239253.hg.1	RP11-337C18.9	1
PSR0100244695.hg.1	RBM34	1
PSR0100212525.hg.1	COL11A1	1
PSR2000149128.hg.1	ACTL10	1
PSR0800166488.hg.1	CSGALNACT1	1
PSR0700147382.hg.1	RPL23P8	1
PSR0200155636.hg.1	ALMS1	1
PSR0700202260.hg.1	TCAF2P1	1
PSR0300202884.hg.1	LOC220729	1
PSR1900174982.hg.1	PTPRS	1
PSR2100150100.hg.1	ADARB1	1
PSR1900144828.hg.1	HMHA1	1
PSR1800161043.hg.1	RP11-173A16.1	1
PSR1300166524.hg.1	CPB2-AS1	1
PSR0900179504.hg.1	CIZ1	1
PSR1800157805.hg.1	RPRD1A	1
PSR0200196968.hg.1	GGCX	1
PSR1200185461.hg.1	CDK4	1
PSR0800160255.hg.1	NSMCE2	1
PSR1500183489.hg.1	AC013394.2	1
PSR0100205312.hg.1	EFCAB14	1
PSR2200156842.hg.1	SLC25A1	1
PSR1200201987.hg.1	ARL6IP4	1
PSR0100194538.hg.1	SLC2A7	1
PSR1500169488.hg.1	MYO5C	1
PSR0600183606.hg.1	DST	1
PSR0100171457.hg.1	CIART	1
PSR0600158107.hg.1	HCRTR2	1
PSR1100185232.hg.1	RASGRP2	1
PSR1900159782.hg.1	LOC644554	1
PSR1000183375.hg.1	LINC00601	1
PSR0700146064.hg.1	RSPH10B2	1
PSR0600150435.hg.1	OR2H1	1
PSR1700144661.hg.1	DPH1	1
PSR0400159660.hg.1	PLK4	1
PSR1100191914.hg.1	NOX4	1
PSR1400179456.hg.1	MNAT1	1
PSR1600181211.hg.1	RP11-513N24.1	1
PSR1500150242.hg.1	CASC4	1
PSR1600169547.hg.1	PRSS27	1
PSR0500148487.hg.1	NIPBL	1
PSR2200160339.hg.1	ASCC2	1
PSR0300144974.hg.1	SETD5	1
PSR2200145963.hg.1	CRKL	1
PSR1900202089.hg.1	PRMT1	1
PSR0900185683.hg.1	PLIN2	1
PSR0X00154214.hg.1	TCP11X2	1
PSR2000155965.hg.1	COL9A3	1
PSR1900148879.hg.1	RAB11B	1
PSR1200193410.hg.1	SLC24A6	1
PSR2200170706.hg.1	HDAC10	1
PSR0100198883.hg.1	IFNLR1	1
PSR2200168548.hg.1	SMTN	1
PSR1500172483.hg.1	DPP8	1
PSR1200146361.hg.1	C12orf57	1
PSR0100233613.hg.1	C1orf198	1
PSR1700155743.hg.1	LASP1	1
PSR0300190163.hg.1	TMEM39A	1
PSR0100227793.hg.1	KIF21B	1
PSR1300167455.hg.1	RNF6	1
PSR0100185721.hg.1	U3	1
PSR0600172774.hg.1	LY86-AS1	1
PSR2200165852.hg.1	C22orf34	1
PSR0300193456.hg.1	SLCO2A1	1
PSR0900180699.hg.1	DDX31	1
PSR0300207721.hg.1	IFRD2	1
PSR0100154734.hg.1	NCDN	1
PSR0600173628.hg.1	ADTRP	1
PSR0900166323.hg.1	IFNA4	1
PSR1400178824.hg.1	RNF31	1
PSR1900191289.hg.1	IRF2BP1	1
PSR0900164852.hg.1	CDC37L1-AS1	1
PSR1200169101.hg.1	DNAH10	1
PSR1300145329.hg.1	NUP58	1
PSR1200199125.hg.1	C1S	1
PSR0300194269.hg.1	NMNAT3	1
PSR1100151931.hg.1	TTC17	1
PSR0900173709.hg.1	C9orf129	1
PSR1900176510.hg.1	FBN3	1
PSR0300159821.hg.1	GRAMD1C	1
PSR0100201715.hg.1	CSMD2	1
PSR1600170585.hg.1	CORO7	1
PSR0900159170.hg.1	RP11-203J24.8	1
PSR0600162976.hg.1	FAM229B	1
PSR1400181591.hg.1	EMC9	1
PSR2000171031.hg.1	LINC00658	1
PSR1200199780.hg.1	TUBA1C	1
PSR1300155204.hg.1	LINC00418	1
PSR1600159831.hg.1	RP11-403P17.4	1
PSR1100155377.hg.1	TMEM138	1
PSR1100191660.hg.1	ME3	1
PSR0Y00147736.hg.1	UTY	1
PSR0500180717.hg.1	PJA2	1
PSR1900202860.hg.1	ZNF583	1
PSR0500157708.hg.1	DMXL1	1
PSR0900182565.hg.1	CLIC3	1
PSR0300186722.hg.1	RP11-354H21.1	1
PSR1400180390.hg.1	SERPINA3	1
PSR0300209229.hg.1	PFN2	1
PSR0900172881.hg.1	SHC3	1
PSR0700202351.hg.1	C7orf13	1
PSR0700150510.hg.1	LINC00265	1
PSR1900175357.hg.1	AC104532.4	1
PSR1000147182.hg.1	VIM	1
PSR1100149253.hg.1	GTF2H1	1
PSR0X00158695.hg.1	FMR1	1
PSR1200203876.hg.1	B4GALNT1	1
PSR1300164527.hg.1	NALCN	1
PSR1500168410.hg.1	MYEF2	1
PSR0700154945.hg.1	POM121B	1
PSR0200225342.hg.1	UBE2F	1
PSR1000161954.hg.1	RP11-245J24.1	1
PSR1200153771.hg.1	GPD1	1
PSR2100153700.hg.1	PAXBP1	1
PSR0100226213.hg.1	RGS8	1
PSR0300169318.hg.1	SOX2-OT	1
PSR14_GL000009v2_random00144261.hg.1	RP11-435B5.5	1
PSR2000163950.hg.1	EMILIN3	1
PSR0600198236.hg.1	CFB	1
PSR1700147810.hg.1	CNTROB	1
PSR1500169505.hg.1	MYO5C	1
PSR1600150622.hg.1	TMC5	1
PSR0700168205.hg.1	SSPO	1
PSR1700204060.hg.1	SLC25A10	1
PSR1700169348.hg.1	BAIAP2	1
PSR1500163599.hg.1	HERC2	1
PSR1300144996.hg.1	SPATA13	1
PSR1900178289.hg.1	KANK2	1
PSR1100200927.hg.1	TTC9C	1
PSR0Y00147769.hg.1	VCY	1
PSR0400184538.hg.1	SPOCK3	1
PSR0200199010.hg.1	KANSL3	1
PSR1700202997.hg.1	HOXB-AS1	1
PSR1100190106.hg.1	WNT11	1
PSR0100215084.hg.1	IGSF3	1
PSR0300162730.hg.1	COL6A5	1
PSR1100200271.hg.1	PTPMT1	1
PSR0100152264.hg.1	RPS6KA1	1
PSR0200190132.hg.1	THUMPD2	1
PSR0500193917.hg.1	HSD17B4	1
PSR0300170216.hg.1	PSMD2	1
PSR0400154762.hg.1	PRDM8	1
PSR1700174062.hg.1	KIAA0753	1
PSR0200153012.hg.1	AC007250.4	1
PSR0800165325.hg.1	FAM167A	1
PSR0300179863.hg.1	ALS2CL	1
PSR0200175137.hg.1	CREB1	1
PSR1100202591.hg.1	RBM7	1
PSR1900201455.hg.1	ZNF226	1
PSR0100216101.hg.1	RP11-666A1.5	1
PSR1100165183.hg.1	KDM4E	1
PSR2200151819.hg.1	CBY1	1
PSR0100160673.hg.1	INADL	1
PSR0100221949.hg.1	FCRL1	1
PSR1900180148.hg.1	RFX1	1
PSR1900169015.hg.1	TTYH1	1
PSR1600179831.hg.1	AMFR	1
PSR1000155034.hg.1	C10orf11	1
PSR1900150433.hg.1	PRKCSH	1
PSR1900182095.hg.1	RAB3A	1
PSR0300181302.hg.1	PRKAR2A	1
PSR0800148320.hg.1	DOCK5	1
PSR1700180849.hg.1	BLMH	1
PSR0100239541.hg.1	SLC27A3	1
PSR0700186592.hg.1	CLDN15	1
PSR1200146309.hg.1	ENO2	1
PSR0300145772.hg.1	SLC6A11	1
PSR0600203077.hg.1	PDE10A	1
PSR0600189792.hg.1	FAM184A	1
PSR0700181935.hg.1	STAG3L2	1
PSR1100170618.hg.1	PKNOX2	1
PSR0300175719.hg.1	RBSN	1
PSR1100159923.hg.1	RPS6KB2	1
PSR0200227158.hg.1	RNF103	1
PSR0300204371.hg.1	SEMA3B	1
PSR1500185150.hg.1	PARP6	1
PSR1100174557.hg.1	CHRNA10	1
PSR0200205345.hg.1	LRP1B	1
PSR0100152211.hg.1	RPS6KA1	1
PSR0100166270.hg.1	NTNG1	1
PSR1400161969.hg.1	NDRG2	1
PSR0900148429.hg.1	RECK	1
PSR0300167769.hg.1	LOC100507661	1
PSR0300198809.hg.1	KCNMB3	1
PSR1100205538.hg.1	BCL9L	1
PSR1100149188.hg.1	MRGPRX4	1
PSR1000164882.hg.1	DUX4L13	1
PSR1300145212.hg.1	RNF17	1
PSR0900181713.hg.1	CAMSAP1	1
PSR2100151635.hg.1	SAMSN1	1
PSR1600158384.hg.1	CETP	1
PSR1500183777.hg.1	RP11-66B24.7	1
PSR2000150414.hg.1	CTNNBL1	1
PSR1600167797.hg.1	CCDC78	1
PSR0800156063.hg.1	RP11-586K2.1	1
PSR1100146602.hg.1	RRM1	1
PSR0500193844.hg.1	LVRN	1
PSR0900181027.hg.1	MED22	1
PSR1700204070.hg.1	SLC25A10	1
PSR1100189898.hg.1	ARRB1	1
PSR2100149949.hg.1	KRTAP10-10	1
PSR1200196903.hg.1	LOC101927592	1
PSR0100173327.hg.1	TDRD10	1
PSR0900160138.hg.1	FAM73B	1
PSR0100210723.hg.1	GBP5	1
PSR0800182308.hg.1	RP11-273G15.2	1
PSR2100152714.hg.1	ADAMTS1	1
PSR0100221816.hg.1	FCRL5	1
PSR0100202325.hg.1	CSF3R	1
PSR1800151417.hg.1	KIAA1468	1
PSR0900149937.hg.1	LOC728673	1
PSR0300162731.hg.1	COL6A5	1
PSR1500153393.hg.1	USP3	1
PSR1400156735.hg.1	RIN3	1
PSR0700201011.hg.1	TCONS_l2_00026704	1
PSR1600149287.hg.1	SNX29	1
PSR0500184363.hg.1	CDC25C	1
PSR1200170005.hg.1	RP11-662M24.1	1
PSR1400146208.hg.1	CPNE6	1
PSR0600176757.hg.1	MDC1	1
PSR0900172147.hg.1	GKAP1	1
PSR1800154951.hg.1	PPP4R1	1
PSR0700200657.hg.1	ZPBP	1
PSR0100167776.hg.1	ATP5F1	1
PSR0400172496.hg.1	FRYL	1
PSR1300158006.hg.1	DCLK1	1
PSR1200201941.hg.1	ARL6IP4	1
PSR1100150023.hg.1	LUZP2	1
PSR1100193320.hg.1	MMP13	1
PSR0600169921.hg.1	MLLT4	1
PSR1100157426.hg.1	ZFPL1	1
PSR0900165635.hg.1	FREM1	1
PSR1700204498.hg.1	ABR	1
PSR1400169557.hg.1	SPTB	1
PSR0400174303.hg.1	UGT2B10	1
PSR0900168383.hg.1	ARHGEF39	1
PSR0200184664.hg.1	LOC101929567	1
PSR0600180015.hg.1	STK38	1
PSR2000167256.hg.1	LOC101927932	1
PSR1500147130.hg.1	ARHGAP11A	1
PSR1200151558.hg.1	MUC19	1
PSR1700159941.hg.1	LRRC46	1
PSR1700180733.hg.1	SSH2	1
PSR0400156633.hg.1	RP11-696N14.1	1
PSR1700202592.hg.1	CRHR1	1
PSR1700156273.hg.1	GRB7	1
PSR1200165985.hg.1	MAPKAPK5	1
PSR0500192810.hg.1	LOC101929660	1
PSR1100181716.hg.1	NUP160	1
PSR1700162910.hg.1	GDPD1	1
PSR0X00175675.hg.1	FAM58A	1
PSR0X00154925.hg.1	NRK	1
PSR0700176859.hg.1	AMPH	1
PSR0600168418.hg.1	TMEM181	1
PSR1600189667.hg.1	ACSM3	1
PSR1600190796.hg.1	CKLF	1
PSR0800174354.hg.1	IMPA1	1
PSR1700164004.hg.1	TACO1	1
PSR2000158900.hg.1	PAK7	1
PSR1500154330.hg.1	SKOR1	1
PSR0300185901.hg.1	FRMD4B	1
PSR0700198585.hg.1	IFRD1	1
PSR1300145888.hg.1	LINC00544	1
PSR1600175569.hg.1	GTF3C1	1
PSR1600165652.hg.1	ZNF469	1
PSR0400179961.hg.1	CAMK2D	1
PSR1500178607.hg.1	CIB1	1
PSR2200159540.hg.1	CRYBB1	1
PSR0200159326.hg.1	ANKRD36	1
PSR0300197277.hg.1	SI	1
PSR1100177403.hg.1	SOX6	1
PSR0800154551.hg.1	SULF1	1
PSR2200167804.hg.1	MMP11	1
PSR0600168668.hg.1	WTAP	1
PSR0300155264.hg.1	PTPRG	1
PSR0500168016.hg.1	HNRNPAB	1
PSR0100213618.hg.1	RP11-470L19.5	1
PSR1400147221.hg.1	CTD-2384A14.1	1
PSR1000145731.hg.1	PRKCQ-AS1	1
PSR0900156747.hg.1	RGS3	1
PSR1000173971.hg.1	DNA2	1
PSR1600151236.hg.1	SNX29P1	1
PSR0100229752.hg.1	PIGR	1
PSR0100171989.hg.1	PIP5K1A	1
PSR1000168879.hg.1	ANKRD26	1
PSR0Y00147773.hg.1	VCY	1
PSR0700199677.hg.1	ADAP1	1
PSR0800177235.hg.1	UBR5	1
PSR1500151964.hg.1	UNC13C	1
PSR0200170756.hg.1	AGPS	1
PSR0400179390.hg.1	ETNPPL	1
PSR0900153471.hg.1	LINC00475	1
PSR0200151533.hg.1	PRKCE	1
PSR1700175910.hg.1	RCVRN	1
PSR1400162874.hg.1	PRMT5	1
PSR2000169283.hg.1	PANK2	1
PSR1200168160.hg.1	MLXIP	1
PSR0400144580.hg.1	FGFRL1	1
PSR0500183721.hg.1	H2AFY	1
PSR0X00166034.hg.1	CACNA1F	1
PSR1500171731.hg.1	HERC1	1
PSR0200213622.hg.1	WDR12	1
PSR0Y00148015.hg.1	OFD1P5Y	1
PSR0800158788.hg.1	EBAG9	1
PSR2000144701.hg.1	SNORD86	1
PSR0X00174576.hg.1	ATP11C	1
PSR2000146644.hg.1	CSRP2BP	1
PSR1900183443.hg.1	CTD-2626G11.2	1
PSR1200170363.hg.1	MMP17	1
PSR0100164713.hg.1	FNBP1L	1
PSR1900201991.hg.1	FLT3LG	1
PSR0Y00145368.hg.1	VCY1B	1
PSR1600148641.hg.1	ABAT	1
PSR0600176088.hg.1	ZNF311	1
PSR1600194902.hg.1	DBNDD1	1
PSR0600194892.hg.1	TCP1	1
PSR0500147887.hg.1	TARS	1
PSR1500183440.hg.1	NGRN	1
PSR1500159123.hg.1	AGBL1	1
PSR0500163226.hg.1	MIR143HG	1
PSR1200172530.hg.1	TNFRSF1A	1
PSR1100183066.hg.1	PRPF19	1
PSR1200190226.hg.1	ANKS1B	1
PSR0700155602.hg.1	GATSL2	1
PSR0300201837.hg.1	APOD	1
PSR0500151281.hg.1	PPWD1	1
PSR0300185561.hg.1	MAGI1	1
PSR1100150405.hg.1	FSHB	1
PSR1200194937.hg.1	POP5	1
PSR1100153470.hg.1	PTPRJ	1
PSR2000164457.hg.1	SLPI	1
PSR1600167069.hg.1	FAM157C	1
PSR0600179771.hg.1	LOC285847	1
PSR0300190876.hg.1	HSPBAP1	1
PSR0700162729.hg.1	CAV2	1
PSR1400181397.hg.1	AJUBA	1
PSR1400181667.hg.1	IPO4	1
PSR1600177748.hg.1	RP11-56L13.1	1
PSR1600160379.hg.1	NOL3	1
PSR0400189785.hg.1	FBXL5	1
PSR0300204363.hg.1	SEMA3B	1
PSR0100153694.hg.1	RP11-84A19.3	1
PSR0600180448.hg.1	GLO1	1
PSR1000153517.hg.1	HK1	1
PSR0900160907.hg.1	FUBP3	1
PSR0200170122.hg.1	RAPGEF4	1
PSR1100159793.hg.1	CTC-1337H24.3	1
PSR0400176158.hg.1	LINC00575	1
PSR1200186037.hg.1	RP11-1022B3.1	1
PSR1000176575.hg.1	RNU6-478P	1
PSR0800185033.hg.1	HMBOX1	1
PSR0100166249.hg.1	NTNG1	1
PSR0600194897.hg.1	TCP1	1
PSR0300176737.hg.1	THRB-IT1	1
PSR0500181353.hg.1	ATG12	1
PSR0700174916.hg.1	HNRNPA2B1	1
PSR0300203036.hg.1	IQCG	1
PSR1200180351.hg.1	FKBP11	1
PSR1600169295.hg.1	RNPS1	1
PSR0100236709.hg.1	ATAD3B	1
PSR0300170030.hg.1	ABCF3	1
PSR0100151831.hg.1	EXTL1	1
PSR1900166844.hg.1	MYH14	1
PSR0800155059.hg.1	CRISPLD1	1
PSR1500147434.hg.1	EMC4	1
PSR1000179517.hg.1	PDZD7	1
PSR1200158265.hg.1	USP15	1
PSR1000144078.hg.1	ZMYND11	1
PSR2200158920.hg.1	GUCD1	1
PSR1200176554.hg.1	C2CD5	1
PSR0900151709.hg.1	VPS13A	1
PSR0900177077.hg.1	TNFSF8	1
PSR0200174384.hg.1	NBEAL1	1
PSR1200155038.hg.1	ZNF740	1
PSR0X00164267.hg.1	SRPX	1
PSR1000165162.hg.1	IDI1	1
PSR0300209328.hg.1	CLRN1	1
PSR0100172028.hg.1	PIP5K1A	1
PSR1000168092.hg.1	RP11-354E11.2	1
PSR1200193338.hg.1	DDX54	1
PSR0X00149096.hg.1	TBC1D25	1
PSR0700173539.hg.1	ISPD	1
PSR0200149077.hg.1	FAM179A	1
PSR1700157769.hg.1	CNTD1	1
PSR0400158035.hg.1	LARP7	1
PSR1200151661.hg.1	MUC19	1
PSR1000173867.hg.1	ATOH7	1
PSR2200156609.hg.1	CLTCL1	1
PSR0200163904.hg.1	GLI2	1
PSR1100175982.hg.1	ST5	1
PSR2200157636.hg.1	PI4KA	1
PSR0900159550.hg.1	ODF2	1
PSR1900177174.hg.1	ZNF426	1
PSR1300148340.hg.1	RB1	1
PSR1600177848.hg.1	SLC6A10P	1
PSR1400178320.hg.1	TRAV26-1	1
PSR0800171777.hg.1	TOX	1
PSR1700189937.hg.1	TMEM100	1
PSR0200208120.hg.1	SCN9A	1
PSR1900164242.hg.1	HIF3A	1
PSR0700185860.hg.1	TAF6	1
PSR0300206466.hg.1	RP11-380O24.1	1
PSR1100194929.hg.1	ZW10	1
PSR0900161434.hg.1	BARHL1	1
PSR0800166569.hg.1	LZTS1	1
PSR1200148958.hg.1	PIK3C2G	1
PSR2000158290.hg.1	SLC23A2	1
PSR1900186957.hg.1	CTD-2528L19.6	1
PSR1900169479.hg.1	FCAR	1
PSR0300170021.hg.1	ABCF3	1
PSR0600184056.hg.1	EYS	1
PSR1900205555.hg.1	ZNF91	1
PSR1400169892.hg.1	PLEK2	1
PSR0100162571.hg.1	MSH4	1
PSR1500170750.hg.1	SLTM	1
PSR0200205805.hg.1	AC013406.1	1
PSR1100181754.hg.1	NUP160	1
PSR2100157357.hg.1	LSS	1
PSR0200149958.hg.1	LINC01320	1
PSR0800180152.hg.1	RP11-419K12.1	1
PSR0600160049.hg.1	TPBG	1
PSR1500181126.hg.1	SNORD116-10	1
PSR1400159304.hg.1	PPP2R5C	1
PSR0700201470.hg.1	RASA4B	1
PSR0100174044.hg.1	MSTO1	1
PSR0600176718.hg.1	NRM	1
PSR1700162832.hg.1	AC099850.1	1
PSR1900202119.hg.1	ADM5	1
PSR1800148031.hg.1	DSG3	1
PSR0300173099.hg.1	SENP5	1
PSR0600200745.hg.1	TBC1D7	1
PSR0800158780.hg.1	EBAG9	1
PSR2200169239.hg.1	SAMM50	1
PSR1100197592.hg.1	ROBO4	1
PSR0X00159406.hg.1	MAGEA4	1
PSR0500159695.hg.1	JADE2	1
PSR1900199008.hg.1	ARHGEF18	1
PSR1600170179.hg.1	C16orf90	1
PSR0200228797.hg.1	MREG	1
PSR0500191858.hg.1	GFPT2	1
PSR1900185634.hg.1	DMKN	1
PSR1000184044.hg.1	XX-FYM637E10_5.1	1
PSR1100179896.hg.1	SLC1A2	1
PSR0500169620.hg.1	SLC6A3	1
PSR0100154569.hg.1	GJA4	1
PSR1900144216.hg.1	CDC34	1
PSR0200225467.hg.1	CROCC2	1
PSR1500174769.hg.1	EDC3	1
PSR0900149026.hg.1	FAM201A	1
PSR1700158691.hg.1	ADAM11	1
PSR1700161055.hg.1	TMEM92	1
PSR0400146779.hg.1	SH3TC1	1
PSR1600153884.hg.1	ASPHD1	1
PSR1300155469.hg.1	ANKRD26P3	1
PSR1100191858.hg.1	GRM5	1
PSR0X00172565.hg.1	CUL4B	1
PSR1700204493.hg.1	ABR	1
PSR1200169965.hg.1	PIWIL1	1
PSR0100216552.hg.1	ITGA10	1
PSR1700159389.hg.1	LRRC37A2	1
PSR1400151939.hg.1	MTHFD1	1
PSR0400158644.hg.1	METTL14	1
PSR0X00179373.hg.1	PNCK	1
PSR1900158400.hg.1	ETV2	1
PSR0200190508.hg.1	AC016735.2	1
PSR0300195173.hg.1	PLSCR5	1
PSR1100179473.hg.1	CSTF3	1
PSR0100223106.hg.1	APOA2	1
PSR1900172760.hg.1	GAMT	1
PSR0400167114.hg.1	POLN	1
PSR0X00144249.hg.1	ASMTL-AS1	1
PSR1200145304.hg.1	KCNA1	1
PSR0X00173696.hg.1	GPC4	1
PSR0800169467.hg.1	ADAM2	1
PSR1400174567.hg.1	DICER1	1
PSR0700172151.hg.1	TNRC18	1
PSR1500182583.hg.1	FAM81A	1
PSR0400146860.hg.1	TRMT44	1
PSR0400146435.hg.1	BLOC1S4	1
PSR0700184727.hg.1	SLC25A13	1
PSR0400171899.hg.1	RP11-457P14.5	1
PSR1200172885.hg.1	CHD4	1
PSR1900173674.hg.1	GNG7	1
PSR0200151520.hg.1	PRKCE	1
PSR2000149603.hg.1	CEP250	1
PSR1000184268.hg.1	NKX6-2	1
PSR0500148502.hg.1	NIPBL	1
PSR0900176335.hg.1	C9orf84	1
PSR0100155318.hg.1	UTP11L	1
PSR0200208881.hg.1	TLK1	1
PSR0300161937.hg.1	KBTBD12	1
PSR1600159757.hg.1	CDH5	1
PSR0800178338.hg.1	CSMD3	1
PSR0400153612.hg.1	AFP	1
PSR1900165644.hg.1	SNRNP70	1
PSR0400180755.hg.1	ANXA5	1
PSR0700196328.hg.1	UMAD1	1
PSR0700158062.hg.1	ANKIB1	1
PSR1700204495.hg.1	ABR	1
PSR0300190123.hg.1	B4GALT4	1
PSR0200200876.hg.1	AC009505.2	1
PSR0300172155.hg.1	LINC00884	1
PSR1400151892.hg.1	MTHFD1	1
PSR0100146592.hg.1	PER3	1
PSR1100150075.hg.1	ANO3	1
PSR2000163579.hg.1	SNHG17	1
PSR1200167776.hg.1	P2RX4	1
PSR0100237940.hg.1	CYP4B1	1
PSR0X00158464.hg.1	MAGEC3	1
PSR1600179860.hg.1	AMFR	1
PSR1500186326.hg.1	PRKXP1	1
PSR1600193613.hg.1	ZNF764	1
PSR1900155405.hg.1	ZNF431	1
PSR1600179885.hg.1	NUDT21	1
PSR1600163290.hg.1	ZFP1	1
PSR0200174413.hg.1	NBEAL1	1
PSR1900192242.hg.1	PLA2G4C	1
PSR0X00162467.hg.1	FANCB	1
PSR0900181183.hg.1	TMEM8C	1
PSR1700154304.hg.1	RP11-31I22.3	1
PSR1100194076.hg.1	KDELC2	1
PSR0500187561.hg.1	FAM114A2	1
PSR0100171462.hg.1	CIART	1
PSR1900169080.hg.1	LAIR2	1
PSR1400144294.hg.1	OR4N2	1
PSR1900154205.hg.1	SSBP4	1
PSR1600156903.hg.1	ADCY7	1
PSR0500187337.hg.1	FAT2	1
PSR1900193362.hg.1	NOSIP	1
PSR0100237953.hg.1	CYP4B1	1
PSR1700196608.hg.1	JMJD6	1
PSR0200161397.hg.1	GCC2	1
PSR0600168191.hg.1	ZDHHC14	1
PSR1700150921.hg.1	MAPK7	1
PSR1100149501.hg.1	ZDHHC13	1
PSR2200167416.hg.1	LZTR1	1
PSR1000148564.hg.1	WAC	1
PSR1200168422.hg.1	DENR	1
PSR1100177643.hg.1	ABCC8	1
PSR0400154764.hg.1	PRDM8	1
PSR1900161041.hg.1	MAP3K10	1
PSR0300196833.hg.1	IL12A-AS1	1
PSR1200162809.hg.1	RMST	1
PSR0500169628.hg.1	SLC6A3	1
PSR0900148315.hg.1	NPR2	1
PSR1500178938.hg.1	RP11-152L20.3	1
PSR0100238192.hg.1	RABGGTB	1
PSR1200162141.hg.1	CRADD	1
PSR1200178071.hg.1	STMN1P1	1
PSR0900160940.hg.1	EXOSC2	1
PSR1900180477.hg.1	DNAJB1	1
PSR1800147180.hg.1	RIOK3	1
PSR0900186216.hg.1	ALDH1A1	1
PSR0500185083.hg.1	CD14	1
PSR1700205776.hg.1	LYRM9	1
PSR0X00148460.hg.1	RBM10	1
PSR0900167641.hg.1	UBAP2	1
PSR1700173446.hg.1	PFN1	1
PSR0100195311.hg.1	MTHFR	1
PSR0400188692.hg.1	BANK1	1
PSR0100193835.hg.1	ICMT	1
PSR0400176755.hg.1	MAPK10	1
PSR2000151662.hg.1	GDAP1L1	1
PSR1400153253.hg.1	PCNX	1
PSR0500178026.hg.1	HOMER1	1
PSR0300163220.hg.1	UBA5	1
PSR1400172560.hg.1	CEP128	1
PSR1900175170.hg.1	LONP1	1
PSR0700177652.hg.1	PGAM2	1
PSR0500152698.hg.1	MAP1B	1
PSR0400188380.hg.1	CSN1S2BP	1
PSR0X00163058.hg.1	PHKA2	1
PSR0700155593.hg.1	GATSL2	1
PSR1700198723.hg.1	P4HB	1
PSR1200168713.hg.1	C12orf65	1
PSR1500158231.hg.1	GOLGA6L17P	1
PSR1500176318.hg.1	RASGRF1	1
PSR1900191811.hg.1	BBC3	1
PSR0900158332.hg.1	RABEPK	1
PSR0700173141.hg.1	THSD7A	1
PSR0200199501.hg.1	TMEM131	1
PSR1000169160.hg.1	RN7SKP39	1
PSR0100185288.hg.1	CENPF	1
PSR2000170604.hg.1	PCMTD2	1
PSR1800160436.hg.1	FECH	1
PSR0700161209.hg.1	LRRC17	1
PSR0300206115.hg.1	TPRG1	1
PSR1400155303.hg.1	NRXN3	1
PSR0600147843.hg.1	SIRT5	1
PSR1500165267.hg.1	CSNK1A1P1	1
PSR2000164613.hg.1	WFDC10B	1
PSR0200175500.hg.1	UNC80	1
PSR1700172244.hg.1	MNT	1
PSR0100220113.hg.1	DPM3	1
PSR0100177779.hg.1	PRRX1	1
PSR1000174301.hg.1	PPA1	1
PSR0600187802.hg.1	RP11-404H14.1	1
PSR0800188228.hg.1	TMEM71	1
PSR2200151447.hg.1	GCAT	1
PSR0300175774.hg.1	COL6A4P1	1
PSR1800160626.hg.1	ALPK2	1
PSR2000169559.hg.1	HM13	1
PSR1700193152.hg.1	PRKCA-AS1	1
PSR0800155437.hg.1	ZBTB10	1
PSR1900199635.hg.1	CYP4F8	1
PSR0300187926.hg.1	FILIP1L	1
PSR1500146647.hg.1	RN7SL796P	1
PSR1400156213.hg.1	TDP1	1
PSR1400149530.hg.1	FRMD6	1
PSR1700204422.hg.1	ABR	1
PSR1700196290.hg.1	QRICH2	1
PSR1200155214.hg.1	C12orf10	1
PSR0500172619.hg.1	ADAMTS12	1
PSR0900174630.hg.1	XPA	1
PSR2200158933.hg.1	GUCD1	1
PSR2100151468.hg.1	C21orf15andCYP4F3LP	1
PSR1200190971.hg.1	C12orf42	1
PSR0400163211.hg.1	LINC01207	1
PSR1600158498.hg.1	NLRC5	1
PSR1800147105.hg.1	CABLES1	1
PSR0X00176215.hg.1	IRAK1	1
PSR1400165566.hg.1	CFL2	1
PSR0300161992.hg.1	EEFSEC	1
PSR1100188941.hg.1	PHOX2A	1
PSR1900145663.hg.1	IZUMO4	1
PSR1300157798.hg.1	STARD13	1
PSR1600190171.hg.1	PAGR1	1
PSR0200161324.hg.1	SLC5A7	1
PSR1100166832.hg.1	DIXDC1	1
PSR1000156877.hg.1	FAS	1
PSR1700183014.hg.1	CWC25	1
PSR0100229755.hg.1	PIGR	1
PSR1500144364.hg.1	OR4M2	1
PSR0100146570.hg.1	PER3	1
PSR0500156811.hg.1	TSLP	1
PSR1200179197.hg.1	SCAF11	1
PSR0600149843.hg.1	PRSS16	1
PSR0800183967.hg.1	C8orf82	1
PSR0100171461.hg.1	CIART	1
PSR1200149062.hg.1	PLEKHA5	1
PSR0100176577.hg.1	HSD17B7	1
PSR1700203346.hg.1	RPS6KB1	1
PSR0200152716.hg.1	RPS27A	1
PSR2200148175.hg.1	ADRBK2	1
PSR1300145205.hg.1	RNF17	1
PSR1900166115.hg.1	RPS11	1
PSR2200158830.hg.1	GGT5	1
PSR1500146342.hg.1	LOC646278	1
PSR1100157413.hg.1	ZFPL1	1
PSR0100159418.hg.1	SCP2	1
PSR0100204194.hg.1	HYI	1
PSR0100179698.hg.1	RGSL1	1
PSR0900157289.hg.1	TLR4	1
PSR1600150448.hg.1	TMC7	1
PSR0600192968.hg.1	EPM2A	1
PSR0600168455.hg.1	SYTL3	1
PSR1700166903.hg.1	MYO15B	1
PSR1400149566.hg.1	RP11-280K24.1	1
PSR0300152479.hg.1	APEH	1
PSR2000151831.hg.1	YWHAB	1
PSR1200191328.hg.1	APPL2	1
PSR0800169536.hg.1	CTA-392C11.1	1
PSR0100173023.hg.1	CREB3L4	1
PSR1600178707.hg.1	ABCC11	1
PSR1600165912.hg.1	CDT1	1
PSR0500187348.hg.1	FAT2	1
PSR1400162291.hg.1	SUPT16H	1
PSR1000161079.hg.1	VTI1A	1
PSR1900194526.hg.1	KLK11	1
PSR1800148103.hg.1	RNU6-1050P	1
PSR1600164281.hg.1	CDH13	1
PSR0300200009.hg.1	LIPH	1
PSR2000158983.hg.1	MKKS	1
PSR0900183259.hg.1	ZMYND19	1
PSR1700155637.hg.1	MLLT6	1
PSR1900207441.hg.1	SHANK1	1
PSR0300154216.hg.1	ITIH3	1
PSR1000156316.hg.1	LDB3	1
PSR0X00150349.hg.1	KANTR	1
PSR1900147059.hg.1	HDGFRP2	1
PSR1700145666.hg.1	RNF167	1
PSR1200167718.hg.1	P2RX7	1
PSR1100149804.hg.1	NELL1	1
PSR1200171344.hg.1	SLC6A12	1
PSR0X00173284.hg.1	AIFM1	1
PSR1100204539.hg.1	CDCA5	1
PSR0900171659.hg.1	PRUNE2	1
PSR1400151050.hg.1	LRRC9	1
PSR1800163960.hg.1	DSC2	1
PSR0100193829.hg.1	ICMT	1
PSR0800157657.hg.1	SPAG1	1
PSR1800150867.hg.1	NEDD4L	1
PSR0100171536.hg.1	RPRD2	1
PSR1900170729.hg.1	ZNF805	1
PSR1000185252.hg.1	SPAG6	1
PSR1400159457.hg.1	WDR20	1
PSR2100146339.hg.1	KRTAP22-1	1
PSR2200151342.hg.1	NOL12	1
PSR0900180168.hg.1	FNBP1	1
PSR2200169021.hg.1	SGSM3	1
PSR0900167478.hg.1	AQP7	1
PSR1800163436.hg.1	RNF125	1
PSR0700187668.hg.1	PUS7	1
PSR1700191713.hg.1	AC037445.1	1
PSR1000158491.hg.1	UBTD1	1
PSR0100194062.hg.1	KLHL21	1
PSR0900180792.hg.1	TSC1	1
PSR1500183760.hg.1	RP11-66B24.2	1
PSR1100190734.hg.1	ALG8	1
PSR1100192522.hg.1	RP11-867G2.8	1
PSR0600198521.hg.1	GGNBP1	1
PSR1100175942.hg.1	ST5	1
PSR0900146740.hg.1	LINC01241	1
PSR1700202264.hg.1	ERBB2	1
PSR0100168302.hg.1	AP4B1-AS1	1
PSR1500156661.hg.1	UBE2Q2	1
PSR0700153562.hg.1	LOC100128885	1
PSR0200218256.hg.1	HJURP	1
PSR1000145520.hg.1	FBXO18	1
PSR1700151468.hg.1	RP11-283C24.1	1
PSR1900174814.hg.1	DPP9	1
PSR0500157710.hg.1	DMXL1	1
PSR1000172115.hg.1	FRMPD2	1
PSR0500188001.hg.1	CLINT1	1
PSR0500168025.hg.1	HNRNPAB	1
PSR0100218693.hg.1	CELF3	1
PSR1100180296.hg.1	RP11-148I19.1	1
PSR1100199814.hg.1	MICAL2	1
PSR0X00179580.hg.1	NAA10	1
PSR0X00169386.hg.1	BRWD3	1
PSR0800178119.hg.1	SYBU	1
PSR0200165412.hg.1	POTEE	1
PSR2200163597.hg.1	RP5-1042K10.10	1
PSR1200199124.hg.1	C1S	1
PSR0300196175.hg.1	DHX36	1
PSR1900188055.hg.1	DYRK1B	1
PSR0500155715.hg.1	RP11-254I22.1	1
PSR1400164686.hg.1	NOVA1	1
PSR2100148557.hg.1	FAM3B	1
PSR0900174058.hg.1	PTCH1	1
PSR0700181849.hg.1	RFC2	1
PSR1500181165.hg.1	SNORD116-19	1
PSR0600198241.hg.1	CFB	1
PSR0800162623.hg.1	GSDMD	1
PSR1700169940.hg.1	ASPSCR1	1
PSR0400151715.hg.1	TMEM165	1
PSR0200151546.hg.1	PRKCE	1
PSR1600170613.hg.1	CORO7	1
PSR1800146361.hg.1	LDLRAD4	1
PSR2100151300.hg.1	MGC39584	1
PSR0X00168337.hg.1	CXorf49B	1
PSR0200208453.hg.1	LRP2	1
PSR0800156282.hg.1	NECAB1	1
PSR0100221656.hg.1	INSRR	1
PSR0400153858.hg.1	EREG	1
PSR0700197231.hg.1	RABGEF1	1
PSR1400163440.hg.1	MYH6	1
PSR1600167645.hg.1	AL022341.3	1
PSR2200168016.hg.1	SNRPD3	1
PSR1500145723.hg.1	SNORD109A	1
PSR0500185487.hg.1	FCHSD1	1
PSR0900175094.hg.1	ERP44	1
PSR1200153975.hg.1	DIP2B	1
PSR0100232367.hg.1	ENAH	1
PSR0200216674.hg.1	AP1S3	1
PSR0100202502.hg.1	SNIP1	1
PSR0100229760.hg.1	PIGR	1
PSR1600144819.hg.1	WDR90	1
PSR0600161325.hg.1	MANEA	1
PSR0400164066.hg.1	HAND2-AS1	1
PSR0400146785.hg.1	SH3TC1	1
PSR1900189472.hg.1	CEACAM1	1
PSR1700194478.hg.1	SDK2	1
PSR1200181802.hg.1	KRT80	1
PSR0600177889.hg.1	NELFE	1
PSR2000170327.hg.1	STX16	1
PSR1700204494.hg.1	ABR	1
PSR1300144344.hg.1	ZMYM2	1
PSR1700208239.hg.1	TMC6	1
PSR0200215859.hg.1	CNPPD1	1
PSR0600160052.hg.1	TPBG	1
PSR0900146045.hg.1	ADAMTSL1	1
PSR0600150156.hg.1	ZSCAN9	1
PSR0200221302.hg.1	GPN1	1
PSR2000146717.hg.1	RNA5SP476	1
PSR0100209711.hg.1	TTLL7	1
PSR1100173707.hg.1	FAM99B	1
PSR0700172138.hg.1	TNRC18	1
PSR1400182226.hg.1	KLHL28	1
PSR1900173183.hg.1	REXO1	1
PSR2200165344.hg.1	CELSR1	1
PSR0800186764.hg.1	CNOT7	1
PSR1600189398.hg.1	PMM2	1
PSR1200180358.hg.1	FKBP11	1
PSR1100160909.hg.1	ANO1	1
PSR1500154267.hg.1	MAP2K5	1
PSR1700204420.hg.1	ABR	1
PSR0100151938.hg.1	CATSPER4	1
PSR1700204042.hg.1	SLC25A10	1
PSR1100198196.hg.1	C11orf45	1
PSR0500145844.hg.1	MIR4458HG	1
PSR0800168999.hg.1	STAR	1
PSR0500184189.hg.1	NME5	1
PSR1600188676.hg.1	HAGHL	1
PSR1000156325.hg.1	LDB3	1
PSR0100223874.hg.1	RP11-479J7.1	1
PSR1300147059.hg.1	RP11-50D16.4	1
PSR0300147706.hg.1	RPL15	1
PSR0700164181.hg.1	TCONS_l2_00026193	1
PSR1600155381.hg.1	TGFB1I1	1
PSR1300145306.hg.1	NUP58	1
PSR1000153646.hg.1	COL13A1	1
PSR2200153724.hg.1	RP4-671O14.6	1
PSR0900174170.hg.1	RP11-569G13.3	1
PSR0900181075.hg.1	SURF4	1
PSR1400180938.hg.1	ASPG	1
PSR0700155344.hg.1	GTF2IRD1	1
PSR0200187663.hg.1	OTOF	1
PSR0200225789.hg.1	SMC6	1
PSR0200151586.hg.1	PRKCE	1
PSR1400152242.hg.1	FUT8	1
PSR1600154058.hg.1	ALDOA	1
PSR0600154297.hg.1	BRPF3	1
PSR1800147681.hg.1	TAF4B	1
PSR1800153591.hg.1	PARD6G-AS1	1
PSR0200194049.hg.1	AC015969.3	1
PSR0900157608.hg.1	CNTRL	1
PSR0300182884.hg.1	C3orf18	1
PSR0300188055.hg.1	ABI3BP	1
PSR1700178571.hg.1	CTB-187M2.2	1
PSR0100195479.hg.1	PRAMEF11	1
PSR0700186565.hg.1	PLOD3	1
PSR0100158980.hg.1	C1orf185	1
PSR0700180207.hg.1	ZNF733P	1
PSR0100226140.hg.1	GLUL	1
PSR1200202167.hg.1	ZNF26	1
PSR0500196181.hg.1	PGGT1B	1
PSR1500178609.hg.1	CIB1	1
PSR0200210113.hg.1	FKBP7	1
PSR1200171388.hg.1	SLC6A13	1
PSR0200201492.hg.1	RP13-1039J1.2	1
PSR1500171705.hg.1	HERC1	1
PSR1200198945.hg.1	P3H3	1
PSR1700187754.hg.1	FAM215B	1
PSR1900152070.hg.1	SYDE1	1
PSR1900158379.hg.1	RBM42	1
PSR0100204636.hg.1	ZSWIM5	1
PSR0400168788.hg.1	SLC2A9	1
PSR0500148566.hg.1	WDR70	1
PSR1600184491.hg.1	WDR59	1
PSR0700175820.hg.1	CRHR2	1
PSR0100189974.hg.1	C1orf101	1
PSR1400169512.hg.1	ZBTB25	1
PSR0300145384.hg.1	IL17RE	1
PSR1100175987.hg.1	ST5	1
PSR0600156381.hg.1	TTBK1	1
PSR0100229542.hg.1	CTSE	1
PSR0200172085.hg.1	COL3A1	1
PSR0100169997.hg.1	GPR89A	1
PSR0600176395.hg.1	HCG4P3	1
PSR2200146281.hg.1	RIMBP3B	1
PSR1300165286.hg.1	CARS2	1
PSR1900148670.hg.1	TGFBR3L	1
PSR0800167192.hg.1	RP11-213G6.2	1
PSR0400162361.hg.1	GUCY1A3	1
PSR0700163995.hg.1	SND1	1
PSR1600185416.hg.1	PKD1L2	1
PSR1900149798.hg.1	SLC44A2	1
PSR0500174797.hg.1	MOCS2	1
PSR1800154927.hg.1	PPP4R1	1
PSR0600179776.hg.1	LOC285847	1
PSR2200165061.hg.1	KIAA0930	1
PSR0200207971.hg.1	GALNT3	1
PSR2000150726.hg.1	ARHGAP40	1
PSR0700175799.hg.1	CRHR2	1
PSR0500153888.hg.1	BHMT2	1
PSR0400175535.hg.1	CCNI	1
PSR0300176948.hg.1	NEK10	1
PSR1100144826.hg.1	TALDO1	1
PSR0500190504.hg.1	PDLIM7	1
PSR2000150751.hg.1	ARHGAP40	1
PSR1300147433.hg.1	DGKH	1
PSR1900180690.hg.1	ILVBL	1
PSR0200149757.hg.1	LTBP1	1
PSR1200147109.hg.1	RIMKLB	1
PSR1700172929.hg.1	ZZEF1	1
PSR1900163523.hg.1	CLPTM1	1
PSR0100239825.hg.1	FCGR2C	1
PSR0900150778.hg.1	FXN	1
PSR1800161888.hg.1	RP11-169F17.1	1
PSR1600154977.hg.1	AC135050.5	1
PSR1800144603.hg.1	TGIF1	1
PSR1900207138.hg.1	FUZ	1
PSR0200151620.hg.1	EPAS1	1
PSR1600162482.hg.1	VAC14-AS1	1
PSR1100150402.hg.1	FSHB	1
PSR1400146903.hg.1	KHNYN	1
PSR1900173526.hg.1	MIR6789	1
PSR0300164703.hg.1	ATP1B3	1
PSR0600177893.hg.1	NELFE	1
PSR1100162230.hg.1	DNAJB13	1
PSR2200151821.hg.1	CBY1	1
PSR1400161627.hg.1	TEP1	1
PSR0300161819.hg.1	MCM2	1
PSR0800161908.hg.1	DENND3	1
PSR0200202404.hg.1	AC010982.2	1
PSR1300153311.hg.1	DAOA	1
PSR0100198631.hg.1	GALE	1
PSR1500157345.hg.1	PSMA4	1
PSR2000167053.hg.1	RP13-379L11.2	1
PSR2200153523.hg.1	TSPO	1
PSR1700153901.hg.1	SH3GL1P1	1
PSR1800154701.hg.1	LAMA1	1
PSR1800153245.hg.1	ATP9B	1
PSR1100181260.hg.1	ACP2	1
PSR1500185483.hg.1	SNUPN	1
PSR0400166211.hg.1	ABCA11P	1
PSR1200201154.hg.1	RP11-560G2.1	1
PSR1500172123.hg.1	PIF1	1
PSR1100149065.hg.1	OTOG	1
PSR0300151199.hg.1	LIMD1	1
PSR1700204490.hg.1	ABR	1
PSR1600165853.hg.1	CTU2	1
PSR1600177832.hg.1	SLC6A10P	1
PSR0300175741.hg.1	RBSN	1
PSR1700205770.hg.1	LYRM9	1
PSR0500187730.hg.1	GEMIN5	1
PSR1800151613.hg.1	PHLPP1	1
PSR1900180471.hg.1	DNAJB1	1
PSR1800157778.hg.1	RPRD1A	1
PSR0100237998.hg.1	FPGT	1
PSR0200152730.hg.1	RPS27A	1
PSR1500144440.hg.1	GOLGA6L1	1
PSR1700176160.hg.1	MYH1	1
PSR0300190155.hg.1	TMEM39A	1
PSR1000178601.hg.1	EXOSC1	1
PSR0100234181.hg.1	TARBP1	1
PSR1200151557.hg.1	MUC19	1
PSR0700185143.hg.1	TECPR1	1
PSR0300184121.hg.1	CACNA2D3-AS1	1
PSR1400174834.hg.1	ATG2B	1
PSR1900207501.hg.1	LOC101928517	1
PSR0300166284.hg.1	MME	1
PSR0400189949.hg.1	ADGRA3	1
PSR0400189198.hg.1	RAPGEF2	1
PSR0900160951.hg.1	EXOSC2	1
PSR1600158831.hg.1	ADGRG1	1
PSR1000172230.hg.1	VSTM4	1
PSR0300199939.hg.1	EHHADH	1
PSR0600156008.hg.1	CNPY3	1
PSR0600157650.hg.1	PAQR8	1
PSR1100201274.hg.1	TM7SF2	1
PSR1600187464.hg.1	APRT	1
PSR0500148886.hg.1	C7	1
PSR0900173723.hg.1	FAM120AOS	1
PSR0600176913.hg.1	PSORS1C2	1
PSR2100157749.hg.1	TPTE	1
PSR1900201127.hg.1	CEACAM5	1
PSR1700201118.hg.1	EPN2	1
PSR1400164304.hg.1	DHRS1	1
PSR1800150220.hg.1	LOC100287225	1
PSR1100156390.hg.1	RTN3	1
PSR0200227935.hg.1	PLA2R1	1
PSR1900195337.hg.1	ZNF83	1
PSR0Y00147408.hg.1	TTTY7	1
PSR1600147020.hg.1	PRSS41	1
PSR0700170704.hg.1	LINC00689	1
PSR1000169343.hg.1	SVIL	1
PSR0300188704.hg.1	LINC00635	1
PSR0600146578.hg.1	KU-MEL-3	1
PSR1100173511.hg.1	TOLLIP	1
PSR0100169351.hg.1	AC253572.1	1
PSR0600187574.hg.1	HACE1	1
PSR1300156956.hg.1	URAD	1
PSR2000162671.hg.1	FER1L4	1
PSR0700186574.hg.1	PLOD3	1
PSR0100241885.hg.1	EBNA1BP2	1
PSR0600150483.hg.1	OR2H2	1
PSR0X00150030.hg.1	MAGED1	1
PSR1300152266.hg.1	DNAJC3	1
PSR0X00165098.hg.1	SLC9A7	1
PSR0800159503.hg.1	COL14A1	1
PSR0400164736.hg.1	WWC2	1
PSR0400181883.hg.1	ELF2	1
PSR1100190262.hg.1	GUCY2EP	1
PSR2000146216.hg.1	SPTLC3	1
PSR1600176081.hg.1	ATP2A1-AS1	1
PSR1900146888.hg.1	FSD1	1
PSR1700168423.hg.1	SNORA30	1
PSR1700175708.hg.1	SPDYE4	1
PSR1200203733.hg.1	MYO1A	1
PSR1900199826.hg.1	BABAM1	1
PSR0300165741.hg.1	EIF2A	1
PSR1700147761.hg.1	CNTROB	1
PSR1200184343.hg.1	TIMELESS	1
PSR1200158919.hg.1	HMGA2	1
PSR1100168277.hg.1	IL10RA	1
PSR1400178822.hg.1	RNF31	1
PSR1300150499.hg.1	PIBF1	1
PSR1700156707.hg.1	RARA	1
PSR1100159974.hg.1	AIP	1
PSR0100148786.hg.1	RSC1A1	1
PSR0500193178.hg.1	LRRC70	1
PSR1500181480.hg.1	LINC00929	1
PSR0500193489.hg.1	MEF2C-AS1	1
PSR0X00176508.hg.1	UBL4A	1
PSR1100158566.hg.1	DRAP1	1
PSR0300152436.hg.1	DAG1	1
PSR0600154620.hg.1	PIM1	1
PSR1100201892.hg.1	RP11-802E16.3	1
PSR0200184301.hg.1	MIR7515HG	1
PSR1600156878.hg.1	ADCY7	1
PSR0700199135.hg.1	MGAM	1
PSR0200228559.hg.1	CCDC141	1
PSR0800152297.hg.1	LOC101929217	1
PSR1700184803.hg.1	ACLY	1
PSR1500157021.hg.1	RP11-114H24.7	1
PSR0100154144.hg.1	RBBP4	1
PSR1400151042.hg.1	LRRC9	1
PSR0100243328.hg.1	MUC1	1
PSR0100198882.hg.1	IFNLR1	1
PSR0500173363.hg.1	GDNF	1
PSR0100159127.hg.1	OSBPL9	1
PSR0X00169402.hg.1	BRWD3	1
PSR1700146126.hg.1	FAM64A	1
PSR0700177980.hg.1	NPC1L1	1
PSR0200183875.hg.1	TRAPPC12-AS1	1
PSR1900201295.hg.1	ARHGEF1	1
PSR1900180804.hg.1	BRD4	1
PSR0600183613.hg.1	DST	1
PSR1200159460.hg.1	MDM2	1
PSR1200150264.hg.1	PPFIBP1	1
PSR0300160625.hg.1	GTF2E1	1
PSR1600168991.hg.1	NTHL1	1
PSR1000164180.hg.1	JAKMIP3	1
PSR1500146260.hg.1	WHAMMP2	1
PSR2100150776.hg.1	DIP2A	1
PSR2200149136.hg.1	NF2	1
PSR1600187203.hg.1	C16orf85	1
PSR0700198536.hg.1	BCAP29	1
PSR0400146731.hg.1	SH3TC1	1
PSR1600162479.hg.1	VAC14-AS1	1
PSR0100175469.hg.1	ATP1A4	1
PSR0400144745.hg.1	UVSSA	1
PSR0200188377.hg.1	SUPT7L	1
PSR1800150851.hg.1	NEDD4L	1
PSR0700185840.hg.1	TAF6	1
PSR0100183482.hg.1	C1orf186	1
PSR0100154138.hg.1	RBBP4	1
PSR0400157520.hg.1	OSTC	1
PSR1900200274.hg.1	GPI	1
PSR0300161694.hg.1	PLXNA1	1
PSR0500194577.hg.1	MFAP3	1
PSR0100158243.hg.1	TSPAN1	1
PSR0200192122.hg.1	CLHC1	1
PSR1900146618.hg.1	ATCAY	1
PSR1700145073.hg.1	CTNS	1
PSR2000166533.hg.1	CYP24A1	1
PSR1700182751.hg.1	LOC440434	1
PSR0700196348.hg.1	GLCCI1	1
PSR0100169172.hg.1	HSD3B2	1
PSR0300188094.hg.1	ABI3BP	1
PSR1400168372.hg.1	TBPL2	1
PSR1600161356.hg.1	PRMT7	1
PSR0300207172.hg.1	HIGD1A	1
PSR1700178133.hg.1	TOP3A	1
PSR1200181585.hg.1	SMAGP	1
PSR2200153771.hg.1	PARVG	1
PSR0100217747.hg.1	ANP32E	1
PSR1200176038.hg.1	RERGL	1
PSR0600194988.hg.1	SLC22A2	1
PSR0700200059.hg.1	AC005062.2	1
PSR1800154305.hg.1	RP11-874J12.3	1
PSR0900164263.hg.1	CBWD1	1
PSR1000156888.hg.1	FAS	1
PSR2200170356.hg.1	ANKRD54	1
PSR1300145157.hg.1	ATP12A	1
PSR0300170179.hg.1	PSMD2	1
PSR1700180506.hg.1	MYO18A	1
PSR1500167398.hg.1	STRC	1
PSR1100197359.hg.1	OR6T1	1
PSR1600153988.hg.1	INO80E	1
PSR0500159085.hg.1	AC034228.4	1
PSR2000146222.hg.1	SPTLC3	1
PSR1000157244.hg.1	PCGF5	1
PSR0400175495.hg.1	RP11-359D14.2	1
PSR0900153356.hg.1	RP11-305L7.6	1
PSR0200219756.hg.1	LOC200772	1
PSR1600175471.hg.1	NSMCE1	1
PSR2200145071.hg.1	DGCR5	1
PSR2200153513.hg.1	TSPO	1
PSR1100191115.hg.1	RAB30	1
PSR0500180991.hg.1	EPB41L4A	1
PSR0200212245.hg.1	PGAP1	1
PSR0300205283.hg.1	TF	1
PSR1500156612.hg.1	RP11-24M17.4	1
PSR1200166140.hg.1	PTPN11	1
PSR0X00168255.hg.1	ZMYM3	1
PSR0200201446.hg.1	LINC00116	1
PSR0200161373.hg.1	SULT1C2P1	1
PSR0600199159.hg.1	SLC35A1	1
PSR1600165908.hg.1	CDT1	1
PSR1000148133.hg.1	HIRAP1	1
PSR1700206132.hg.1	MYO19	1
PSR1900149954.hg.1	DNM2	1
PSR0100157305.hg.1	DPH2	1
PSR1700197305.hg.1	USP36	1
PSR0X00163267.hg.1	CXorf23	1
PSR1800144123.hg.1	USP14	1
PSR1200191314.hg.1	APPL2	1
PSR1800154894.hg.1	PPP4R1	1
PSR0100215299.hg.1	SPAG17	1
PSR0300204377.hg.1	SEMA3B	1
PSR1800149136.hg.1	PIK3C3	1
PSR1000185076.hg.1	AKR1C3	1
PSR1600146364.hg.1	MLST8	1
PSR0100158786.hg.1	SLC5A9	1
PSR0Y00144214.hg.1	ASMTL-AS1	1
PSR2100158170.hg.1	KCNJ15	1
PSR1500165809.hg.1	PLCB2	1
PSR1800152877.hg.1	ZNF236	1
PSR1200195280.hg.1	KDM2B	1
PSR0200166115.hg.1	UBXN4	1
PSR1600192486.hg.1	ANKS3	1
PSR0100153893.hg.1	EIF3I	1
PSR1700150886.hg.1	MAPK7	1
PSR1400181688.hg.1	IPO4	1
PSR1500157712.hg.1	FAH	1
PSR0400173940.hg.1	CENPC	1
PSR1900202556.hg.1	NDUFA3	1
PSR2200152212.hg.1	MIEF1	1
PSR0600173617.hg.1	ADTRP	1
PSR1000148773.hg.1	SVIL-AS1	1
PSR0100222346.hg.1	TAGLN2	1
PSR0200195988.hg.1	DQX1	1
PSR0500159351.hg.1	SOWAHA	1
PSR1700166532.hg.1	NUP85	1
PSR1100154103.hg.1	ZDHHC5	1
PSR0100223923.hg.1	TADA1	1
PSR0500155243.hg.1	ADGRV1	1
PSR0200183786.hg.1	AC011995.1	1
PSR0500187436.hg.1	RP11-54C4.3	1
PSR0500151882.hg.1	CCNB1	1
PSR1900159612.hg.1	ZNF527	1
PSR1100164507.hg.1	NAALAD2	1
PSR0900184873.hg.1	SPTAN1	1
PSR0100203503.hg.1	RIMS3	1
PSR0100168510.hg.1	TSHB	1
PSR0100178580.hg.1	TNN	1
PSR1300156417.hg.1	PARP4	1
PSR1900158405.hg.1	ETV2	1
PSR0700171297.hg.1	INTS1	1
PSR0200188738.hg.1	GALNT14	1
PSR0300154081.hg.1	GNL3	1
PSR0500152341.hg.1	GTF2H2	1
PSR1700180337.hg.1	PHF12	1
PSR0700156580.hg.1	RSBN1L	1
PSR0300175809.hg.1	SH3BP5	1
PSR1900144763.hg.1	ABCA7	1
PSR0100145395.hg.1	RER1	1
PSR2000144965.hg.1	ITPA	1
PSR0900146263.hg.1	FOCAD	1
PSR0700201474.hg.1	RASA4B	1
PSR0300204734.hg.1	ADAMTS9-AS2	1
PSR0200218035.hg.1	AC073254.1	1
PSR0200176909.hg.1	PLCD4	1
PSR0100202279.hg.1	OSCP1	1
PSR1000161245.hg.1	CASP7	1
PSR1700183635.hg.1	NR1D1	1
PSR1100153469.hg.1	PTPRJ	1
PSR0600184030.hg.1	EYS	1
PSR1300144246.hg.1	MPHOSPH8	1
PSR1700200235.hg.1	WSCD1	1
PSR0600196158.hg.1	FRMD1	1
PSR0100152482.hg.1	WDTC1	1
PSR1900169386.hg.1	KIR3DP1	1
PSR0500194075.hg.1	DDX46	1
PSR1700194970.hg.1	FADS6	1
PSR1100184863.hg.1	ATL3	1
PSR0600203148.hg.1	RPS6KA2	1
PSR1200175494.hg.1	GRIN2B	1
PSR1100195900.hg.1	AMICA1	1
PSR1300145772.hg.1	PAN3	1
PSR1100200190.hg.1	HSD17B12	1
PSR0200151560.hg.1	PRKCE	1
PSR0500176368.hg.1	RP11-357D18.1	1
PSR0800168920.hg.1	RAB11FIP1	1
PSR1200180378.hg.1	ARF3	1
PSR0700157074.hg.1	LOC101927378	1
PSR1200194905.hg.1	COQ5	1
PSR0500196673.hg.1	CDKL3	1
PSR1500157922.hg.1	CFAP161	1
PSR0700157583.hg.1	DPY19L2P4	1
PSR1900165056.hg.1	CTC-453G23.4	1
PSR1200154506.hg.1	NR4A1	1
PSR0500173223.hg.1	C5orf42	1
PSR1400182727.hg.1	RDH11	1
PSR0600164514.hg.1	C6orf58	1
PSR0700191492.hg.1	WDR91	1
PSR1300167521.hg.1	N4BP2L2	1
PSR0600198250.hg.1	CFB	1
PSR1300145287.hg.1	NUP58	1
PSR1200165751.hg.1	CUX2	1
PSR0300189249.hg.1	RP11-231E6.1	1
PSR0200153662.hg.1	MDH1	1
PSR1400168604.hg.1	EXOC5	1
PSR0700145053.hg.1	IQCE	1
PSR1000147503.hg.1	MALRD1	1
PSR0800158345.hg.1	DCSTAMP	1
PSR0300203020.hg.1	IQCG	1
PSR0X00144234.hg.1	ASMTL-AS1	1
PSR0900145730.hg.1	SNAPC3	1
PSR1700155596.hg.1	ARHGAP23	1
PSR0200221557.hg.1	ARHGEF33	1
PSR0Y00144221.hg.1	ASMTL-AS1	1
PSR1900175011.hg.1	PTPRS	1
PSR2000158112.hg.1	SPEF1	1
PSR1800154661.hg.1	LAMA1	1
PSR1900150631.hg.1	ZNF440	1
PSR0100175996.hg.1	PPOX	1
PSR0900173181.hg.1	AUH	1
PSR1200187788.hg.1	OSBPL8	1
PSR1300153866.hg.1	COL4A2	1
PSR0600168175.hg.1	ZDHHC14	1
PSR0100210069.hg.1	BCL10	1
PSR1100194897.hg.1	TMPRSS5	1
PSR0700162705.hg.1	CAV2	1
PSR1600151240.hg.1	SNX29P1	1
PSR0100219097.hg.1	S100A12	1
PSR0600161810.hg.1	LIN28B	1
PSR1900149961.hg.1	DNM2	1
PSR0300168168.hg.1	TMEM212	1
PSR0400166297.hg.1	ATP5I	1
PSR1600158755.hg.1	ADGRG5	1
PSR1900185902.hg.1	AC002398.11	1
PSR0600190828.hg.1	SAMD3	1
PSR0400191487.hg.1	LOC90768	1
PSR1400171295.hg.1	ABCD4	1
PSR1700158453.hg.1	RP5-882C2.2	1
PSR0300189588.hg.1	CFAP44	1
PSR0100171446.hg.1	CIART	1
PSR0400164446.hg.1	NEIL3	1
PSR0100164686.hg.1	DR1	1
PSR0400161466.hg.1	TMEM184C	1
PSR0200161468.hg.1	LIMS1	1
PSR1800153264.hg.1	ATP9B	1
PSR0600154025.hg.1	PPARD	1
PSR1400168378.hg.1	TBPL2	1
PSR0300204381.hg.1	SEMA3B	1
PSR1100186832.hg.1	B4GAT1	1
PSR0600180261.hg.1	TMEM217	1
PSR1700152565.hg.1	SUPT6H	1
PSR2100157716.hg.1	BAGE	1
PSR1400162060.hg.1	NDRG2	1
PSR0X00157972.hg.1	FHL1	1
PSR1100202185.hg.1	FOLH1B	1
PSR1400176950.hg.1	BRF1	1
PSR0300166314.hg.1	MME	1
PSR1700178192.hg.1	SHMT1	1
PSR1200184332.hg.1	TIMELESS	1
PSR1800154674.hg.1	LAMA1	1
PSR0100152738.hg.1	THEMIS2	1
PSR1600192026.hg.1	TUBB3	1
PSR2200147917.hg.1	SGSM1	1
PSR0300157227.hg.1	RP11-159G9.5	1
PSR0400169534.hg.1	LDB2	1
PSR0600199082.hg.1	RP4-676J13.2	1
PSR0600149853.hg.1	PRSS16	1
PSR1900197093.hg.1	HSPBP1	1
PSR0100194688.hg.1	PIK3CD-AS2	1
PSR1800163836.hg.1	ZNF519	1
PSR1000151028.hg.1	CTGLF11P	1
PSR1700190596.hg.1	MTMR4	1
PSR0300178828.hg.1	ULK4	1
PSR0600154818.hg.1	ZFAND3	1
PSR1000165599.hg.1	RP11-482E14.1	1
PSR0100224095.hg.1	ADCY10	1
PSR0400163248.hg.1	APELA	1
PSR0200184893.hg.1	ITGB1BP1	1
PSR1400145970.hg.1	DHRS2	1
PSR0900171436.hg.1	C9orf40	1
PSR1100194909.hg.1	TMPRSS5	1
PSR0300161631.hg.1	NUP210P1	1
PSR1000178837.hg.1	LOXL4	1
PSR0600179760.hg.1	FKBP5	1
PSR0500197456.hg.1	LCP2	1
PSR1600159784.hg.1	CDH5	1
PSR0700161247.hg.1	ARMC10	1
PSR0900157890.hg.1	RP11-542K23.7	1
PSR1200168880.hg.1	DDX55	1
PSR1200193157.hg.1	HECTD4	1
PSR1200182063.hg.1	KRT74	1
PSR1600164308.hg.1	CDH13	1
PSR1400173618.hg.1	PPP4R3A	1
PSR0300157905.hg.1	COL8A1	1
PSR0500197697.hg.1	RAB24	1
PSR1600169553.hg.1	PRSS27	1
PSR1600153150.hg.1	ATP2A1	1
PSR0300199561.hg.1	PARL	1
PSR1600190795.hg.1	CKLF	1
PSR1000155456.hg.1	PPIF	1
PSR0200218541.hg.1	GBX2	1
PSR0300174549.hg.1	PRRT3	1
PSR1500160074.hg.1	IQGAP1	1
PSR1500183294.hg.1	GOLGA6L9	1
[truncated: 537,389+ more rows]
