# Supplementary material for: Oncogenic hijacking of a developmental transcription factor evokes vulnerability toward oxidative stress in Ewing sarcoma
Source: Nat Commun. 2020 May 15;11:2423. doi: 10.1038/s41467-020-16244-2 (PMC7228971; doi:10.1038/s41467-020-16244-2)
Supplement: Supplementary file 5 — Supplementary Data 2 [file 41467_2020_16244_MOESM5_ESM.xlsx]

## Sheet: Supplementary_Data_2
Supplementary_Data_2: Most significant differentially expressed genes (absolute FC>1; gene expression >7) comparing shRNA-mediated knockdown of SOX6 to treatment with a non-targeting shControl in two EwS cell lines.
Gene symbol	ENTREZG	Mean_log_2_FC	FDR_estimate
CDCA3	83461	-2.42027	0.237368
TXNIP	10628	-2.33862	0.315168
RHOB	388	-2.30766	0.19666
PKP2	5318	-2.22644	0.434529
CRIP1	1396	-2.21601	0.234648
ANLN	54443	-2.19177	0.332343
KIF20A	10112	-2.18467	0.308947
SHMT2	6472	-2.11	0.4262
KIF4A	24137	-2.1081	0.311141
USE1	55850	-2.07143	0.396534
ESYT1	23344	-2.04141	0.390591
RAC1	5879	-2.03987	0.436356
SKP2	6502	-2.03739	0.365614
SHISA5	51246	-2.01544	0.2587
RPS16	6217	-1.95961	0.449183
EPB41	2035	-1.95918	0.48904
CDK2	1017	-1.95813	0.279937
CENPM	79019	-1.95702	0.281966
C11orf24	53838	-1.9497	0.287262
ID1	3397	-1.93376	0.198195
FOXM1	2305	-1.93023	0.30588
DCTPP1	79077	-1.92951	0.4059
ARHGEF39	84904	-1.92122	0.300985
UCP2	7351	-1.91812	0.41729
E2F8	79733	-1.89834	0.274298
FKBP1A	2280	-1.89557	0.4426
MICB	4277	-1.88665	0.245661
CDCA7	83879	-1.88556	0.287974
SLC29A2	3177	-1.88404	0.333983
SLC1A5	6510	-1.8832	0.345492
PSRC1	84722	-1.86489	0.26479
BIRC5	332	-1.84639	0.265516
UBE2S	27338	-1.84272	0.240105
HN1	51155	-1.83753	0.539879
PLP2	5355	-1.83567	0.414066
CCNA2	890	-1.83161	0.366168
MEGF9	1955	-1.83091	0.23509
CCNK	8812	-1.82872	0.345657
EPHA2	1969	-1.82553	0.241113
LRP8	7804	-1.82501	0.255541
SRM	6723	-1.82144	0.398774
CD99	4267	-1.80868	0.506626
CCNB2	9133	-1.80464	0.274199
PMAIP1	5366	-1.80304	0.294078
DEPDC1	55635	-1.80061	0.255739
TMEM97	27346	-1.78579	0.257108
AURKB	9212	-1.78417	0.398949
TK1	7083	-1.76257	0.343693
NR0B1	190	-1.75926	0.62166
ZFP36L2	678	-1.74667	0.244719
HIST2H3A	333932	-1.74366	0.395671
HIST1H4L	8368	-1.7342	0.327556
TFDP1	7027	-1.71049	0.285414
C14orf119	55017	-1.69686	0.362036
FADS1	3992	-1.69166	0.431959
DNAJB1	3337	-1.67906	0.200696
E2F2	1870	-1.67847	0.255749
CDC20	991	-1.67733	0.314019
SLC39A14	23516	-1.67062	0.250183
HIST1H2BI	8346	-1.65027	0.341828
SLC35A4	113829	-1.64972	0.41143
ARPC1A	10552	-1.63777	0.514656
MKI67	4288	-1.63523	0.354091
C1QL1	10882	-1.63402	0.277003
DIXDC1	85458	-1.62244	0.222261
IAH1	285148	-1.61959	0.26862
MYBL2	4605	-1.60266	0.349692
GNG4	2786	-1.60082	0.27848
HIST1H2BL	8340	-1.5971	0.323441
AHNAK	79026	-1.58821	0.30285
CTGF	1490	-1.58624	0.280477
GINS2	51659	-1.58402	0.329089
FAM96A	84191	-1.58339	0.462461
NRM	11270	-1.58117	0.230638
MLX	6945	-1.58062	0.303728
ABCB10	23456	-1.57103	0.255608
ERH	2079	-1.57083	0.445427
CHAC1	79094	-1.5703	0.363183
NRSN2	80023	-1.56433	0.47713
ACOT7	11332	-1.55417	0.258898
KIFC1	3833	-1.54229	0.292614
ERHP1	100507125	-1.54023	0.402753
TLCD1	116238	-1.53278	0.354463
SREBF2	6721	-1.52723	0.291537
FAM111B	374393	-1.5218	0.278133
SMC2	10592	-1.521	0.290135
CCNB1	891	-1.51439	0.289557
CHCHD10	400916	-1.51052	0.255653
GPN1	11321	-1.50712	0.298123
RNU1-122P	106480190	-1.50507	0.272005
ARHGDIA	396	-1.50439	0.370688
RANGAP1	5905	-1.50397	0.336733
CDK5	1020	-1.50309	0.416997
SYTL5	94122	-1.50057	0.354401
RRM2	6241	-1.49672	0.303711
ITPRIPL1	150771	-1.49254	0.329731
GNG10	2790	-1.49125	0.241311
HIST1H2BJ	8970	-1.48636	0.354408
SOX6	55553	-1.48553	0.220473
MAP1B	4131	-1.48525	0.249077
BRCC3	79184	-1.48218	0.307254
FTSJ3	117246	-1.47951	0.243745
ORC1	4998	-1.47642	0.257133
CDT1	81620	-1.47627	0.21862
RGS7BP	401190	-1.47462	0.398114
AMER2	219287	-1.47094	0.301936
CKS1BP7	137529	-1.46064	0.233762
PFKP	5214	-1.45802	0.486172
DUT	1854	-1.45582	0.349729
CHAF1B	8208	-1.45322	0.31976
CDKN3	1033	-1.45185	0.281445
MCM5	4174	-1.45142	0.309844
MPV17L2	84769	-1.45121	0.281147
HN1L	90861	-1.44898	0.471955
TMEM229A	730130	-1.44112	0.293796
TACC3	10460	-1.43991	0.311267
SORD2P	653381	-1.43975	0.498427
PRR11	55771	-1.43741	0.267314
FLRT2	23768	-1.43579	0.346299
CKS1BP6	652904	-1.43387	0.252388
GOLPH3	64083	-1.43302	0.254563
UHRF1	29128	-1.43158	0.352477
KIF23	9493	-1.43064	0.305099
GTSE1	51512	-1.43012	0.248124
SLC37A4	2542	-1.42957	0.259948
POLD2	5425	-1.42955	0.289332
PAQR5	54852	-1.4244	0.384799
KIF2C	11004	-1.42324	0.284667
RHNO1	83695	-1.42021	0.280339
TUBB	203068	-1.41911	0.43639
SORD	6652	-1.41813	0.50698
CDC25A	993	-1.41781	0.234091
GINS1	9837	-1.41749	0.349471
PXN	5829	-1.41264	0.390383
GSTM4	2948	-1.40396	0.640749
TEAD4	7004	-1.40374	0.297775
MCM4	4173	-1.40351	0.310603
VKORC1L1	154807	-1.39979	0.273666
CCK	885	-1.39785	0.640346
OPN3	23596	-1.39486	0.38895
MCM6	4175	-1.39466	0.365461
EMP2	2013	-1.39244	0.336568
TRIM58	25893	-1.38964	0.239298
TMX1	81542	-1.38298	0.45118
MYO19	80179	-1.38123	0.253811
GINS4	84296	-1.38071	0.292856
RNU12	267010	-1.37729	0.430193
PCIF1	63935	-1.37353	0.250148
FOXRED2	80020	-1.3735	0.337183
CLSPN	63967	-1.37287	0.26919
AJUBA	84962	-1.37045	0.247067
CDC6	990	-1.37023	0.368319
HSPB8	26353	-1.36933	0.24576
ATF5	22809	-1.3666	0.439674
HIST1H1B	3009	-1.36636	0.464005
ACAA2	10449	-1.36628	0.280249
RNU4ATAC	100151683	-1.36572	0.258352
EIF1AX	1964	-1.3618	0.246368
CDC25B	994	-1.35987	0.304896
LMNA	4000	-1.3584	0.274071
SGPL1	8879	-1.35669	0.244436
TPX2	22974	-1.35241	0.323062
RAD51	5888	-1.35197	0.234068
CEBPG	1054	-1.35191	0.244449
RNU5B-1	26832	-1.35153	0.252733
AEN	64782	-1.34483	0.342682
PRR5L	79899	-1.34382	0.38083
CC2D1B	200014	-1.34183	0.242126
RNU1-85P	106480177	-1.34146	0.441677
HIRIP3	8479	-1.34056	0.23727
SLC25A10	1468	-1.34053	0.251169
TRUB2	26995	-1.33723	0.412673
TMPO-AS1	100128191	-1.33187	0.350075
GLUD1	2746	-1.33146	0.360467
G6PD	2539	-1.33029	0.408823
ITPR3	3710	-1.32786	0.337765
CRMP1	1400	-1.32477	0.582664
RNVU1-8	101447996	-1.32461	0.321106
PAX6	5080	-1.32283	0.353023
MYO1C	4641	-1.32266	0.304525
MAP7D3	79649	-1.32247	0.467868
HMGN2P27	100874471	-1.31995	0.225973
DNA2	1763	-1.31944	0.23152
GPX8	493869	-1.31748	0.296914
FKBP5	2289	-1.31632	0.205588
LIG1	3978	-1.31619	0.245751
EDNRA	1909	-1.31555	0.233298
HIST1H4A	8359	-1.31377	0.356098
NCAPG2	54892	-1.3132	0.299616
DHRS4-AS1	55449	-1.31318	0.24631
GXYLT1	283464	-1.31231	0.225698
SENP3	26168	-1.31201	0.237996
ATMIN	23300	-1.31198	0.455533
HIST1H3B	8358	-1.30955	0.357143
PBRM1	55193	-1.30816	0.175856
CRYAB	1410	-1.30683	0.459288
HIST1H1E	3008	-1.30667	0.391968
CCDC58	131076	-1.30581	0.48593
KIF18B	146909	-1.29936	0.247086
CCNF	899	-1.2993	0.237144
RACGAP1	29127	-1.29915	0.352683
KLF6	1316	-1.29705	0.44167
PSMB7	5695	-1.29588	0.469452
HIST1H1C	3006	-1.2927	0.572634
ESRP1	54845	-1.28973	0.310998
PLAC8	51316	-1.28954	0.248251
RFWD3	55159	-1.28675	0.285522
HIST1H2AE	3012	-1.27931	0.331595
TMPO	7112	-1.27857	0.252686
NEIL3	55247	-1.27521	0.249995
NXPH4	11247	-1.27512	0.264808
CENPI	2491	-1.27471	0.243092
PBK	55872	-1.27454	0.503393
TROAP	10024	-1.27325	0.266305
PAX7	5081	-1.27271	0.526878
SLC1A4	6509	-1.27224	0.603
ATP1A3	478	-1.27216	0.445163
ELOVL6	79071	-1.2709	0.259764
MIS12	79003	-1.26881	0.279388
NFIB	4781	-1.26775	0.350806
HIST1H3G	8355	-1.2675	0.405853
SLC6A9	6536	-1.26683	0.555824
GNGT2	2793	-1.26551	0.338722
SYPL1	6856	-1.2618	0.489227
CD320	51293	-1.26178	0.28352
IDH1	3417	-1.25967	0.312989
CD3EAP	10849	-1.25934	0.246696
TRIB3	57761	-1.25835	0.27013
IMPA2	3613	-1.25832	0.296827
METTL1	4234	-1.25666	0.31289
HIST2H2AB	317772	-1.25654	0.39399
ZFPL1	7542	-1.25284	0.240329
S100A10	6281	-1.25234	0.51421
ORMDL2	29095	-1.25117	0.45331
DANCR	57291	-1.25041	0.535541
USP2	9099	-1.25024	0.32427
FANCC	2176	-1.24981	0.350916
THAP4	51078	-1.24332	0.257999
HIST1H1D	3007	-1.23921	0.512938
MYOM2	9172	-1.23728	0.625728
NEK7	140609	-1.23561	0.266984
MYC	4609	-1.2354	0.323445
RNASEH2A	10535	-1.23447	0.37666
ESCO2	157570	-1.22735	0.258797
NOL6	65083	-1.22612	0.2633
INCENP	3619	-1.22572	0.233733
ZDHHC9	51114	-1.22534	0.48077
MRPL20	55052	-1.22371	0.516888
COCH	1690	-1.22369	0.349338
MAF1	84232	-1.22228	0.419863
HIST1H2BG	8339	-1.22202	0.327469
NHEJ1	79840	-1.21923	0.316794
UBN1	29855	-1.21876	0.197285
CDR2	1039	-1.21763	0.307875
ISOC2	79763	-1.21696	0.413213
RNU11	26824	-1.21389	0.357977
DNAJC25-GNG10	552891	-1.21372	0.248016
ELF4	2000	-1.21163	0.293159
MAP1S	55201	-1.20928	0.328121
VPS9D1-AS1	100128881	-1.20924	0.417648
COA3	28958	-1.20789	0.318261
CHRDL1	91851	-1.20779	0.342534
CKS1B	1163	-1.20694	0.250971
ZNF542P	147947	-1.20577	0.330962
PNPO	55163	-1.20555	0.477964
IQGAP3	128239	-1.20406	0.252323
SKA2	348235	-1.20156	0.254879
DPYSL5	56896	-1.20032	0.452401
MAP10	54627	-1.19993	0.352904
SAMD5	389432	-1.19888	0.238945
CEP55	55165	-1.19873	0.356075
SLC25A19	60386	-1.19832	0.272765
ZNF652	22834	-1.19807	0.191566
UNG	7374	-1.19804	0.348165
BCKDK	10295	-1.19737	0.265063
CCDC8	83987	-1.19665	0.363495
SNORD116-1	100033413	-1.19663	0.272016
RNA5SP226	106479000	-1.1956	0.250298
FZD8	8325	-1.19315	0.262985
MTHFD1	4522	-1.19301	0.304524
HIST1H2BM	8342	-1.1914	0.286552
DYNLT3	6990	-1.19133	0.321955
PLEKHA2	59339	-1.19016	0.331647
HIST3H2BB	128312	-1.18945	0.365576
SHB	6461	-1.18897	0.214044
LDHAP5	729666	-1.18848	0.212888
KIT	3815	-1.18811	0.329079
MELK	9833	-1.18687	0.292212
UQCC3	790955	-1.18619	0.281021
NF2	4771	-1.1845	0.265416
OLFM2	93145	-1.18342	0.411888
TINF2	26277	-1.1822	0.426617
BRCC3P1	100421311	-1.18109	0.308288
EBP	10682	-1.18081	0.328959
CASP8AP2	9994	-1.17971	0.240019
CLU	1191	-1.17874	0.376388
PRPS2	5634	-1.17777	0.370485
NCAPG	64151	-1.17765	0.285056
RNPEP	6051	-1.17698	0.406018
GALNT14	79623	-1.17452	0.305781
UBE2T	29089	-1.17417	0.46388
PTTG2	10744	-1.17404	0.254214
CDS2	8760	-1.17358	0.260799
DAZAP1	26528	-1.17259	0.273708
DTYMK	1841	-1.17175	0.289018
DDIT4	54541	-1.17145	0.181904
ZNF730	100129543	-1.17065	0.430236
TOX2	84969	-1.16826	0.373222
TOMM40L	84134	-1.16761	0.265842
PYCR1	5831	-1.1672	0.276259
TAF9B	51616	-1.16558	0.35749
KLC2	64837	-1.16319	0.253568
WDR4	10785	-1.16253	0.235475
MGAT2	4247	-1.16246	0.23959
JUND	3727	-1.16236	0.261899
HIST1H3I	8354	-1.16165	0.45336
IQGAP1	8826	-1.16158	0.279418
ROR1	4919	-1.1606	0.413053
HIST1H2AG	8969	-1.15937	0.368298
BRIP1	83990	-1.15923	0.309507
PEX19	5824	-1.15911	0.435541
MB21D1	115004	-1.15206	0.263397
H2AFX	3014	-1.15182	0.286475
IDI1	3422	-1.15052	0.246441
RSU1	6251	-1.14947	0.402217
HIST1H4D	8360	-1.14783	0.358783
SNRPB	6628	-1.14517	0.271272
CENPA	1058	-1.14406	0.328601
ARHGAP21	57584	-1.14257	0.430222
NELFE	7936	-1.13936	0.281499
ZRANB3	84083	-1.13928	0.330482
GSTM2	2946	-1.13898	0.630599
RFC2	5982	-1.13748	0.305503
KIF20B	9585	-1.13718	0.280786
CENPQ	55166	-1.13626	0.199231
YTHDF3	253943	-1.13603	0.366001
ZNF142	7701	-1.13458	0.271989
CEP85	64793	-1.134	0.235527
SCD5	79966	-1.13291	0.311709
RNU6ATAC	100151684	-1.13134	0.237584
CYCSP10	360166	-1.12921	0.235779
KATNB1	10300	-1.12878	0.397005
SETSIP	646817	-1.1284	0.284418
MCMBP	79892	-1.12834	0.328747
SZRD1	26099	-1.12813	0.511718
FHL1	2273	-1.12697	0.284322
DUSP3	1845	-1.125	0.322132
LBH	81606	-1.12422	0.647733
KIF22	3835	-1.12267	0.298453
DHRS13	147015	-1.12252	0.278747
SLC29A1	2030	-1.12237	0.450452
CAMKV	79012	-1.12156	0.358617
IL12RB2	3595	-1.11987	0.240145
KIF3C	3797	-1.1189	0.294592
GSTM1	2944	-1.11824	0.600016
EFNA5	1946	-1.11807	0.215566
APEX2	27301	-1.11803	0.184666
RDH10	157506	-1.11803	0.414691
KIF11	3832	-1.11622	0.352318
JPH1	56704	-1.11613	0.581912
PUS7	54517	-1.11575	0.258382
LDOC1L	84247	-1.11461	0.268529
CD164	8763	-1.1143	0.436611
DENND3	22898	-1.11257	0.248842
MGME1	92667	-1.1122	0.322904
POLA2	23649	-1.11133	0.373946
GMPPB	29925	-1.11088	0.245555
LCP1	3936	-1.10989	0.48638
ACADVL	37	-1.10853	0.311955
CCND2	894	-1.10848	0.62582
MBNL3	55796	-1.10647	0.579562
GART	2618	-1.10559	0.421195
PFKFB3	5209	-1.10538	0.25346
ECT2	1894	-1.10498	0.309241
TIMM8A	1678	-1.10456	0.363575
NT5C	30833	-1.10284	0.302651
HSPA2	3306	-1.10261	0.184666
DLGAP5	9787	-1.10213	0.331159
PYGO2	90780	-1.09802	0.526691
RALGPS2	55103	-1.09788	0.308437
ADAMTS1	9510	-1.09575	0.311983
MCAM	4162	-1.09548	0.326873
ABR	29	-1.09477	0.1958
TRPM4	54795	-1.09423	0.591507
OGFRL1	79627	-1.09346	0.318434
ARL6IP6	151188	-1.09109	0.46863
SPAG5	10615	-1.09016	0.265385
QRFPR	84109	-1.08945	0.320626
GTF3C6	112495	-1.08905	0.505198
GRM2	2912	-1.08877	0.579379
RFXANK	8625	-1.08798	0.344864
RGS10	6001	-1.08777	0.557141
SPDL1	54908	-1.08625	0.345656
HAUS1	115106	-1.08507	0.262271
NCAPH	23397	-1.08419	0.447245
SDHAF2	54949	-1.08238	0.503358
HK2	3099	-1.08006	0.263947
NACC1	112939	-1.07973	0.302545
PPP1R12A	4659	-1.07867	0.406164
BCL11B	64919	-1.07837	0.344942
LYAR	55646	-1.07812	0.462962
PHC2	1912	-1.07353	0.311745
NKX2-2	4821	-1.07184	0.270985
LIMS1	3987	-1.07134	0.277288
LGALS1	3956	-1.07071	0.704577
CYP24A1	1591	-1.06998	0.39778
LDLR	3949	-1.06913	0.194095
ASPM	259266	-1.06843	0.315665
DDX56	54606	-1.06706	0.264206
GLUD1P3	2749	-1.0632	0.394284
TMEM220	388335	-1.06215	0.239087
RIPK2	8767	-1.06074	0.289939
AS3MT	57412	-1.0607	0.413293
CMTM3	123920	-1.06068	0.365194
ERAL1	26284	-1.05886	0.391886
NAGA	4668	-1.05784	0.338934
OTUD4	54726	-1.05773	0.199418
MED20	9477	-1.05652	0.243862
AIP	9049	-1.05622	0.338327
BCL7B	9275	-1.05602	0.285838
TTF2	8458	-1.05558	0.275036
PVR	5817	-1.05424	0.250933
FILIP1L	11259	-1.05367	0.296361
HMGA1	3159	-1.05248	0.267082
C12orf75	387882	-1.05089	0.373176
C4orf36	132989	-1.04892	0.371269
TAGLN2	8407	-1.04814	0.24219
SPC25	57405	-1.04704	0.272224
NARS	4677	-1.04676	0.244697
CCNE2	9134	-1.04665	0.269573
DDX21	9188	-1.04659	0.250355
USP37	57695	-1.04618	0.284241
C8orf88	100127983	-1.04609	0.259027
TSHZ3	57616	-1.04606	0.26091
ZNF732	654254	-1.04566	0.286467
NOP2	4839	-1.04557	0.243163
NUP62CL	54830	-1.04524	0.24668
PTTG1	9232	-1.04405	0.324404
LASP1	3927	-1.04267	0.288392
HIST1H2AK	8330	-1.04178	0.262909
FBXO5	26271	-1.04167	0.244121
GSG2	83903	-1.04127	0.237519
MORF4L2	9643	-1.04098	0.291212
PTPRF	5792	-1.03953	0.289024
SSX4B	548313	-1.03934	0.180679
GBA	2629	-1.03842	0.344697
FAM83D	81610	-1.03694	0.388589
AP4M1	9179	-1.03599	0.424894
YIPF5	81555	-1.03562	0.294241
MRPS7	51081	-1.03535	0.320702
FCGRT	2217	-1.0351	0.667892
ACAT2	39	-1.0347	0.27576
CPNE7	27132	-1.03369	0.450812
ZNF232	7775	-1.03271	0.188548
SLC39A4	55630	-1.03242	0.349615
NUSAP1	51203	-1.03145	0.333025
CRLF1	9244	-1.0307	0.257
ALDH1L2	160428	-1.0306	0.492623
SERPINH1	871	-1.02974	0.208073
SOX1	6656	-1.02873	0.268223
CABLES2	81928	-1.02674	0.256276
PAQR4	124222	-1.02665	0.266178
ZDHHC12	84885	-1.02646	0.385138
KPNA2	3838	-1.02409	0.195809
FADD	8772	-1.02403	0.293278
LPAR3	23566	-1.02365	0.284924
NPW	283869	-1.02363	0.236633
SERINC5	256987	-1.02356	0.319162
KIF14	9928	-1.01989	0.316924
ARHGEF10	9639	-1.01978	0.22929
ARHGAP19	84986	-1.01906	0.274298
LGALSL	29094	-1.01861	0.388561
POM121	9883	-1.01836	0.400543
SLC43A3	29015	-1.01739	0.396997
CENPN	55839	-1.01534	0.464593
HIST1H3F	8968	-1.01468	0.394045
CDCA5	113130	-1.01391	0.32247
ZBTB2	57621	-1.01315	0.250128
TCF19	6941	-1.01288	0.377835
RNY1	6084	-1.01235	0.31963
TMEM237	65062	-1.01217	0.391059
GINS3	64785	-1.01121	0.273862
CLIC1	1192	-1.01065	0.275306
LINC01605	100507420	-1.01011	0.251382
SUV39H1	6839	-1.009	0.370716
PPDPF	79144	-1.00878	0.229421
TGOLN2	10618	-1.00834	0.417214
LIN28B	389421	-1.00568	0.196152
SOD1	6647	-1.00496	0.559018
SKA3	221150	-1.0046	0.240466
KAZN	23254	-1.0032	0.303766
CYP27C1	339761	-1.0031	0.300051
SNORD116-2	100033414	-1.00296	0.250897
TYMS	7298	-1.00227	0.456162
FAM120AOS	158293	-1.00163	0.35463
CSTF2T	23283	-1.00026	0.233776
BCAT1	586	-1.00024	0.219802
MLXIP	22877	-1.00015	0.217585
SLC35B2	347734	-1.0001	0.511084
ITGB5	3693	1.00463	0.275354
PENK	5179	1.00552	0.34743
LINGO2	158038	1.00595	0.273335
DCLK2	166614	1.00723	0.586577
ZBTB20	26137	1.02575	0.609655
APELA	100506013	1.02804	0.45807
MST1P2	11209	1.02854	0.193692
FBXO25	26260	1.02909	0.30781
PORCN	64840	1.03362	0.352256
ZC2HC1A	51101	1.0473	0.526722
PARM1	25849	1.0487	0.474494
MAP2K6	5608	1.06742	0.340886
SERTM1	400120	1.06891	0.32049
FN1	2335	1.07193	0.316276
ANK3	288	1.07415	0.462859
CACNA2D1	781	1.07881	0.283437
SLITRK6	84189	1.11613	0.400757
SLC2A11	66035	1.11736	0.34234
ITM2C	81618	1.12239	0.237607
PRKAG2	51422	1.15052	0.254031
ATP8B2	57198	1.15604	0.307944
LINC01347	731275	1.1596	0.358379
RRM2B	50484	1.1661	0.561545
GOLGA8N	643699	1.18009	0.444489
DCN	1634	1.18015	0.418013
DSEL	92126	1.18601	0.55814
ZMAT1	84460	1.2055	0.272736
RNPC3	55599	1.21817	0.274323
CPE	1363	1.22936	0.4774
GTF2IP5	100420546	1.23456	0.490218
PCCA	5095	1.24418	0.257808
FRZB	2487	1.24418	0.623092
CRYGS	1427	1.24771	0.476661
HBP1	26959	1.25903	0.399551
LSAMP	4045	1.26279	0.327403
LRP1	4035	1.26482	0.288808
NELL2	4753	1.28577	0.279915
MAP3K13	9175	1.28847	0.280787
SLC2A3	6515	1.29871	0.417618
MEF2C	4208	1.30441	0.361305
WDTC1	23038	1.30906	0.354804
HMCN1	83872	1.33601	0.296311
ENPP3	5169	1.38351	0.258004
STC1	6781	1.40243	0.507825
EYA1	2138	1.46939	0.300849
NEGR1	257194	1.47441	0.281692
PIK3R1	5295	1.51939	0.333052
ALDH1A1	216	1.63273	0.505513
IFI6	2537	1.66235	0.287292
TMEM171	134285	1.78909	0.265447
DKK2	27123	1.93536	0.236671
EMCN	51705	2.07449	0.376165
OLFM3	118427	2.23305	0.263609
PI15	51050	3.06847	0.548782
