# Supplementary material for: Oncogenic hijacking of a developmental transcription factor evokes vulnerability toward oxidative stress in Ewing sarcoma
Source: Nat Commun. 2020 May 15;11:2423. doi: 10.1038/s41467-020-16244-2 (PMC7228971; doi:10.1038/s41467-020-16244-2)
Supplement: Supplementary file 6 — Supplementary Data 3 [file 41467_2020_16244_MOESM6_ESM.xlsx]

## Sheet: Supplementary_Data_3
Supplementary_Data_3: Top 100 results of gene-set enrichment analysis of downregulated genes upon shRNA-mediated knockdown of SOX6 in two different EwS cell lines as compared to treatment with a non-targeting shControl.
NAME	GS<br> follow link to MSigDB	SIZE	ES	NES	NOM P-val (without adjustment for multiple testing)	FDR q-val	FWER p-val (without adjustment for multiple testing)	RANK AT MAX	LEADING EDGE
ROSTY_CERVICAL_CANCER_PROLIFERATION_CLUSTER	ROSTY_CERVICAL_CANCER_PROLIFERATION_CLUSTER	127	-0.787578	-2.65193	0	0	0	1437	tags=76%, list=13%, signal=86%
GAVIN_FOXP3_TARGETS_CLUSTER_P6	GAVIN_FOXP3_TARGETS_CLUSTER_P6	63	-0.802442	-2.52755	0	0	0	1029	tags=68%, list=9%, signal=75%
KOBAYASHI_EGFR_SIGNALING_24HR_DN	KOBAYASHI_EGFR_SIGNALING_24HR_DN	212	-0.724808	-2.5007	0	0	0	1539	tags=65%, list=14%, signal=74%
WHITEFORD_PEDIATRIC_CANCER_MARKERS	WHITEFORD_PEDIATRIC_CANCER_MARKERS	102	-0.751762	-2.49812	0	0	0	2049	tags=77%, list=19%, signal=94%
DUTERTRE_ESTRADIOL_RESPONSE_24HR_UP	DUTERTRE_ESTRADIOL_RESPONSE_24HR_UP	273	-0.713213	-2.47527	0	0	0	1863	tags=68%, list=17%, signal=80%
BURTON_ADIPOGENESIS_3	BURTON_ADIPOGENESIS_3	88	-0.749531	-2.46093	0	0	0	1755	tags=76%, list=16%, signal=90%
ZHOU_CELL_CYCLE_GENES_IN_IR_RESPONSE_24HR	ZHOU_CELL_CYCLE_GENES_IN_IR_RESPONSE_24HR	113	-0.737603	-2.45634	0	0	0	1859	tags=74%, list=17%, signal=89%
NAKAYAMA_SOFT_TISSUE_TUMORS_PCA2_UP	NAKAYAMA_SOFT_TISSUE_TUMORS_PCA2_UP	58	-0.779733	-2.45602	0	0	0	1026	tags=67%, list=9%, signal=74%
CROONQUIST_IL6_DEPRIVATION_DN	CROONQUIST_IL6_DEPRIVATION_DN	91	-0.74108	-2.44681	0	0	0	1350	tags=69%, list=12%, signal=78%
SOTIRIOU_BREAST_CANCER_GRADE_1_VS_3_UP	SOTIRIOU_BREAST_CANCER_GRADE_1_VS_3_UP	143	-0.726558	-2.44363	0	0	0	1350	tags=59%, list=12%, signal=66%
TANG_SENESCENCE_TP53_TARGETS_DN	TANG_SENESCENCE_TP53_TARGETS_DN	44	-0.80868	-2.43822	0	0	0	1311	tags=77%, list=12%, signal=87%
ISHIDA_E2F_TARGETS	ISHIDA_E2F_TARGETS	50	-0.793112	-2.43563	0	0	0	1353	tags=74%, list=12%, signal=84%
GRAHAM_NORMAL_QUIESCENT_VS_NORMAL_DIVIDING_DN	GRAHAM_NORMAL_QUIESCENT_VS_NORMAL_DIVIDING_DN	74	-0.747498	-2.42218	0	0	0	1350	tags=66%, list=12%, signal=75%
CHANG_CYCLING_GENES	CHANG_CYCLING_GENES	132	-0.720986	-2.42108	0	0	0	1311	tags=61%, list=12%, signal=69%
LEE_EARLY_T_LYMPHOCYTE_UP	LEE_EARLY_T_LYMPHOCYTE_UP	84	-0.741885	-2.40864	0	0	0	1894	tags=74%, list=17%, signal=88%
FRASOR_RESPONSE_TO_SERM_OR_FULVESTRANT_DN	FRASOR_RESPONSE_TO_SERM_OR_FULVESTRANT_DN	46	-0.788847	-2.40664	0	0	0	1725	tags=80%, list=16%, signal=95%
KONG_E2F3_TARGETS	KONG_E2F3_TARGETS	84	-0.738234	-2.39656	0	0	0	1886	tags=75%, list=17%, signal=90%
ZHOU_CELL_CYCLE_GENES_IN_IR_RESPONSE_6HR	ZHOU_CELL_CYCLE_GENES_IN_IR_RESPONSE_6HR	77	-0.735587	-2.39329	0	0	0	2304	tags=81%, list=21%, signal=101%
RUIZ_TNC_TARGETS_DN	RUIZ_TNC_TARGETS_DN	114	-0.722682	-2.39242	0	0	0	1543	tags=63%, list=14%, signal=73%
GRAHAM_CML_DIVIDING_VS_NORMAL_QUIESCENT_UP	GRAHAM_CML_DIVIDING_VS_NORMAL_QUIESCENT_UP	146	-0.701792	-2.38398	0	0	0	1761	tags=62%, list=16%, signal=73%
FURUKAWA_DUSP6_TARGETS_PCI35_DN	FURUKAWA_DUSP6_TARGETS_PCI35_DN	50	-0.765898	-2.37659	0	0	0	2010	tags=78%, list=18%, signal=95%
KANG_DOXORUBICIN_RESISTANCE_UP	KANG_DOXORUBICIN_RESISTANCE_UP	52	-0.763551	-2.37591	0	0	0	1311	tags=73%, list=12%, signal=83%
MORI_LARGE_PRE_BII_LYMPHOCYTE_UP	MORI_LARGE_PRE_BII_LYMPHOCYTE_UP	82	-0.724252	-2.36929	0	0	0	1480	tags=61%, list=13%, signal=70%
ODONNELL_TFRC_TARGETS_DN	ODONNELL_TFRC_TARGETS_DN	100	-0.711966	-2.36767	0	0	0	1839	tags=65%, list=17%, signal=77%
BASAKI_YBX1_TARGETS_UP	BASAKI_YBX1_TARGETS_UP	230	-0.683019	-2.36743	0	0	0	1905	tags=57%, list=17%, signal=68%
ZHENG_GLIOBLASTOMA_PLASTICITY_UP	ZHENG_GLIOBLASTOMA_PLASTICITY_UP	152	-0.695174	-2.35128	0	0	0	1723	tags=58%, list=16%, signal=68%
YU_MYC_TARGETS_UP	YU_MYC_TARGETS_UP	40	-0.779743	-2.33887	0	0	0	775	tags=60%, list=7%, signal=64%
SARRIO_EPITHELIAL_MESENCHYMAL_TRANSITION_UP	SARRIO_EPITHELIAL_MESENCHYMAL_TRANSITION_UP	146	-0.686453	-2.33546	0	0	0	2152	tags=66%, list=20%, signal=81%
FARMER_BREAST_CANCER_CLUSTER_2	FARMER_BREAST_CANCER_CLUSTER_2	32	-0.801813	-2.32986	0	0	0	775	tags=69%, list=7%, signal=74%
SHEPARD_BMYB_TARGETS	SHEPARD_BMYB_TARGETS	54	-0.750691	-2.32964	0	0	0	1282	tags=56%, list=12%, signal=63%
WU_APOPTOSIS_BY_CDKN1A_VIA_TP53	WU_APOPTOSIS_BY_CDKN1A_VIA_TP53	50	-0.761096	-2.3282	0	0	0	1642	tags=72%, list=15%, signal=84%
GRAHAM_CML_QUIESCENT_VS_NORMAL_QUIESCENT_UP	GRAHAM_CML_QUIESCENT_VS_NORMAL_QUIESCENT_UP	53	-0.747233	-2.328	0	0	0	1543	tags=62%, list=14%, signal=72%
REACTOME_RNA_POL_I_PROMOTER_OPENING	REACTOME_RNA_POL_I_PROMOTER_OPENING	49	-0.751365	-2.31507	0	0	0	1622	tags=71%, list=15%, signal=83%
REACTOME_DEPOSITION_OF_NEW_CENPA_CONTAINING_NUCLEOSOMES_AT_THE_CENTROMERE	REACTOME_DEPOSITION_OF_NEW_CENPA_CONTAINING_NUCLEOSOMES_AT_THE_CENTROMERE	56	-0.737069	-2.31487	0	0	0	1622	tags=73%, list=15%, signal=85%
CHIANG_LIVER_CANCER_SUBCLASS_PROLIFERATION_UP	CHIANG_LIVER_CANCER_SUBCLASS_PROLIFERATION_UP	139	-0.687126	-2.3137	0	0	0	1761	tags=60%, list=16%, signal=70%
REACTOME_TELOMERE_MAINTENANCE	REACTOME_TELOMERE_MAINTENANCE	63	-0.728837	-2.31264	0	0	0	1723	tags=73%, list=16%, signal=86%
RHODES_UNDIFFERENTIATED_CANCER	RHODES_UNDIFFERENTIATED_CANCER	62	-0.731827	-2.30842	0	0	0	938	tags=52%, list=9%, signal=56%
MORI_IMMATURE_B_LYMPHOCYTE_DN	MORI_IMMATURE_B_LYMPHOCYTE_DN	86	-0.709803	-2.29888	0	0	0	1480	tags=60%, list=13%, signal=69%
CROONQUIST_NRAS_SIGNALING_DN	CROONQUIST_NRAS_SIGNALING_DN	70	-0.724135	-2.29642	0	0	0	1350	tags=64%, list=12%, signal=73%
GOBERT_OLIGODENDROCYTE_DIFFERENTIATION_UP	GOBERT_OLIGODENDROCYTE_DIFFERENTIATION_UP	467	-0.648574	-2.28571	0	0	0	2017	tags=56%, list=18%, signal=66%
MORI_PRE_BI_LYMPHOCYTE_UP	MORI_PRE_BI_LYMPHOCYTE_UP	62	-0.716908	-2.2831	0	0	0	1807	tags=66%, list=16%, signal=79%
HOFFMANN_LARGE_TO_SMALL_PRE_BII_LYMPHOCYTE_UP	HOFFMANN_LARGE_TO_SMALL_PRE_BII_LYMPHOCYTE_UP	145	-0.672848	-2.27986	0	0	0	1745	tags=57%, list=16%, signal=66%
ODONNELL_TARGETS_OF_MYC_AND_TFRC_DN	ODONNELL_TARGETS_OF_MYC_AND_TFRC_DN	39	-0.763915	-2.27569	0	0	0	1839	tags=74%, list=17%, signal=89%
REACTOME_PACKAGING_OF_TELOMERE_ENDS	REACTOME_PACKAGING_OF_TELOMERE_ENDS	41	-0.755591	-2.27266	0	0	0	1622	tags=76%, list=15%, signal=88%
WHITFIELD_CELL_CYCLE_LITERATURE	WHITFIELD_CELL_CYCLE_LITERATURE	42	-0.75366	-2.27257	0	0	0	1894	tags=79%, list=17%, signal=95%
FUJII_YBX1_TARGETS_DN	FUJII_YBX1_TARGETS_DN	180	-0.663043	-2.26737	0	0	0	2152	tags=59%, list=20%, signal=72%
AMUNDSON_GAMMA_RADIATION_RESPONSE	AMUNDSON_GAMMA_RADIATION_RESPONSE	37	-0.766585	-2.26346	0	0	0	2049	tags=81%, list=19%, signal=99%
ALCALAY_AML_BY_NPM1_LOCALIZATION_DN	ALCALAY_AML_BY_NPM1_LOCALIZATION_DN	115	-0.674329	-2.25992	0	0	0	1521	tags=51%, list=14%, signal=59%
EGUCHI_CELL_CYCLE_RB1_TARGETS	EGUCHI_CELL_CYCLE_RB1_TARGETS	23	-0.827354	-2.25727	0	0	0	1723	tags=96%, list=16%, signal=113%
SONG_TARGETS_OF_IE86_CMV_PROTEIN	SONG_TARGETS_OF_IE86_CMV_PROTEIN	57	-0.713591	-2.256	0	0	0	1723	tags=67%, list=16%, signal=79%
LE_EGR2_TARGETS_UP	LE_EGR2_TARGETS_UP	89	-0.696474	-2.2527	0	0	0	1437	tags=54%, list=13%, signal=62%
SCIAN_CELL_CYCLE_TARGETS_OF_TP53_AND_TP73_DN	SCIAN_CELL_CYCLE_TARGETS_OF_TP53_AND_TP73_DN	21	-0.83563	-2.24692	0	0	0	1070	tags=81%, list=10%, signal=89%
MARKEY_RB1_ACUTE_LOF_UP	MARKEY_RB1_ACUTE_LOF_UP	198	-0.650115	-2.24244	0	0	0	2017	tags=54%, list=18%, signal=64%
KEGG_SYSTEMIC_LUPUS_ERYTHEMATOSUS	KEGG_SYSTEMIC_LUPUS_ERYTHEMATOSUS	69	-0.698779	-2.24105	0	0	0	1622	tags=62%, list=15%, signal=73%
SHEPARD_BMYB_MORPHOLINO_DN	SHEPARD_BMYB_MORPHOLINO_DN	132	-0.656296	-2.2385	0	0	0	1413	tags=45%, list=13%, signal=51%
ZHAN_MULTIPLE_MYELOMA_PR_UP	ZHAN_MULTIPLE_MYELOMA_PR_UP	41	-0.749335	-2.23131	0	0	0	1761	tags=76%, list=16%, signal=90%
WINNEPENNINCKX_MELANOMA_METASTASIS_UP	WINNEPENNINCKX_MELANOMA_METASTASIS_UP	151	-0.659957	-2.22936	0	0	0	2017	tags=56%, list=18%, signal=68%
BURTON_ADIPOGENESIS_PEAK_AT_24HR	BURTON_ADIPOGENESIS_PEAK_AT_24HR	36	-0.75807	-2.22749	0	0	0	1070	tags=61%, list=10%, signal=67%
REACTOME_MEIOTIC_RECOMBINATION	REACTOME_MEIOTIC_RECOMBINATION	65	-0.695044	-2.21972	0	0	0	1745	tags=63%, list=16%, signal=75%
SERVITJA_LIVER_HNF1A_TARGETS_UP	SERVITJA_LIVER_HNF1A_TARGETS_UP	77	-0.678377	-2.21929	0	0	0	1410	tags=47%, list=13%, signal=53%
GOLDRATH_ANTIGEN_RESPONSE	GOLDRATH_ANTIGEN_RESPONSE	245	-0.635942	-2.21161	0	0	0	1637	tags=48%, list=15%, signal=55%
REACTOME_CHROMOSOME_MAINTENANCE	REACTOME_CHROMOSOME_MAINTENANCE	100	-0.679635	-2.20849	0	0	0	1622	tags=62%, list=15%, signal=72%
MISSIAGLIA_REGULATED_BY_METHYLATION_DN	MISSIAGLIA_REGULATED_BY_METHYLATION_DN	109	-0.650081	-2.20092	0	0	0	1915	tags=57%, list=17%, signal=68%
AFFAR_YY1_TARGETS_DN	AFFAR_YY1_TARGETS_DN	146	-0.65668	-2.19895	0	0	0	1761	tags=51%, list=16%, signal=60%
VECCHI_GASTRIC_CANCER_EARLY_UP	VECCHI_GASTRIC_CANCER_EARLY_UP	301	-0.632755	-2.1962	0	0	0	1859	tags=50%, list=17%, signal=58%
PID_FOXM1_PATHWAY	PID_FOXM1_PATHWAY	33	-0.752947	-2.19508	0	0	0	1217	tags=58%, list=11%, signal=65%
OXFORD_RALA_OR_RALB_TARGETS_UP	OXFORD_RALA_OR_RALB_TARGETS_UP	44	-0.726639	-2.19342	0	0	0	2014	tags=70%, list=18%, signal=86%
LY_AGING_MIDDLE_DN	LY_AGING_MIDDLE_DN	15	-0.876772	-2.1896	0	0	0	761	tags=87%, list=7%, signal=93%
MOLENAAR_TARGETS_OF_CCND1_AND_CDK4_DN	MOLENAAR_TARGETS_OF_CCND1_AND_CDK4_DN	50	-0.713042	-2.18813	0	0	0	1375	tags=56%, list=12%, signal=64%
ZHANG_TLX_TARGETS_60HR_DN	ZHANG_TLX_TARGETS_60HR_DN	247	-0.630442	-2.18616	0	0	0	2774	tags=65%, list=25%, signal=85%
HU_GENOTOXIC_DAMAGE_4HR	HU_GENOTOXIC_DAMAGE_4HR	32	-0.743344	-2.17035	0	0	0	1070	tags=50%, list=10%, signal=55%
REACTOME_AMYLOIDS	REACTOME_AMYLOIDS	54	-0.696714	-2.16965	0	0	0	1622	tags=65%, list=15%, signal=76%
REACTOME_MEIOTIC_SYNAPSIS	REACTOME_MEIOTIC_SYNAPSIS	58	-0.688551	-2.16559	0	0	0	1622	tags=60%, list=15%, signal=70%
CROONQUIST_NRAS_VS_STROMAL_STIMULATION_DN	CROONQUIST_NRAS_VS_STROMAL_STIMULATION_DN	73	-0.672607	-2.1644	0	0	0	1679	tags=52%, list=15%, signal=61%
CHEMNITZ_RESPONSE_TO_PROSTAGLANDIN_E2_UP	CHEMNITZ_RESPONSE_TO_PROSTAGLANDIN_E2_UP	120	-0.648334	-2.16377	0	0	0	1311	tags=46%, list=12%, signal=51%
GREENBAUM_E2A_TARGETS_UP	GREENBAUM_E2A_TARGETS_UP	27	-0.770784	-2.16277	0	0	0	1311	tags=70%, list=12%, signal=80%
REACTOME_E2F_MEDIATED_REGULATION_OF_DNA_REPLICATION	REACTOME_E2F_MEDIATED_REGULATION_OF_DNA_REPLICATION	31	-0.749042	-2.15715	0	0	0	1148	tags=58%, list=10%, signal=65%
REACTOME_DNA_STRAND_ELONGATION	REACTOME_DNA_STRAND_ELONGATION	28	-0.768979	-2.1563	0	0	0	1723	tags=82%, list=16%, signal=97%
BLUM_RESPONSE_TO_SALIRASIB_DN	BLUM_RESPONSE_TO_SALIRASIB_DN	290	-0.621416	-2.15229	0	0	0	1761	tags=46%, list=16%, signal=54%
OLSSON_E2F3_TARGETS_DN	OLSSON_E2F3_TARGETS_DN	33	-0.737234	-2.14832	0	0	0	1258	tags=58%, list=11%, signal=65%
DELPUECH_FOXO3_TARGETS_DN	DELPUECH_FOXO3_TARGETS_DN	34	-0.738484	-2.14636	0	0	0	1613	tags=62%, list=15%, signal=72%
VERNELL_RETINOBLASTOMA_PATHWAY_UP	VERNELL_RETINOBLASTOMA_PATHWAY_UP	57	-0.684301	-2.14423	0	1.13774e-05	0.001	1723	tags=61%, list=16%, signal=72%
KAUFFMANN_MELANOMA_RELAPSE_UP	KAUFFMANN_MELANOMA_RELAPSE_UP	61	-0.67399	-2.14303	0	1.12451e-05	0.001	2328	tags=69%, list=21%, signal=87%
REACTOME_MEIOSIS	REACTOME_MEIOSIS	87	-0.653611	-2.14129	0	1.11158e-05	0.001	1622	tags=54%, list=15%, signal=63%
WANG_RESPONSE_TO_GSK3_INHIBITOR_SB216763_DN	WANG_RESPONSE_TO_GSK3_INHIBITOR_SB216763_DN	290	-0.615586	-2.14023	0	1.09895e-05	0.001	2328	tags=57%, list=21%, signal=70%
REN_BOUND_BY_E2F	REN_BOUND_BY_E2F	58	-0.677323	-2.13932	0	1.0866e-05	0.001	1723	tags=59%, list=16%, signal=69%
REACTOME_DNA_REPLICATION	REACTOME_DNA_REPLICATION	170	-0.626437	-2.13569	0	1.07453e-05	0.001	2063	tags=50%, list=19%, signal=61%
ZHANG_TLX_TARGETS_DN	ZHANG_TLX_TARGETS_DN	82	-0.655495	-2.13187	0	1.06272e-05	0.001	1311	tags=54%, list=12%, signal=60%
KAMMINGA_EZH2_TARGETS	KAMMINGA_EZH2_TARGETS	40	-0.714626	-2.13067	0	1.05117e-05	0.001	2127	tags=73%, list=19%, signal=90%
GAL_LEUKEMIC_STEM_CELL_DN	GAL_LEUKEMIC_STEM_CELL_DN	110	-0.636389	-2.13024	0	1.03987e-05	0.001	1521	tags=46%, list=14%, signal=53%
HORIUCHI_WTAP_TARGETS_DN	HORIUCHI_WTAP_TARGETS_DN	260	-0.615336	-2.12693	0	1.0288e-05	0.001	2376	tags=53%, list=22%, signal=66%
REACTOME_G1_S_SPECIFIC_TRANSCRIPTION	REACTOME_G1_S_SPECIFIC_TRANSCRIPTION	16	-0.842943	-2.12293	0	1.01798e-05	0.001	1521	tags=88%, list=14%, signal=101%
LY_AGING_OLD_DN	LY_AGING_OLD_DN	48	-0.699713	-2.12243	0	1.00737e-05	0.001	1898	tags=58%, list=17%, signal=70%
WILCOX_RESPONSE_TO_PROGESTERONE_UP	WILCOX_RESPONSE_TO_PROGESTERONE_UP	110	-0.63044	-2.12127	0	9.96986e-06	0.001	1410	tags=43%, list=13%, signal=49%
GARGALOVIC_RESPONSE_TO_OXIDIZED_PHOSPHOLIPIDS_TURQUOISE_DN	GARGALOVIC_RESPONSE_TO_OXIDIZED_PHOSPHOLIPIDS_TURQUOISE_DN	44	-0.705112	-2.12026	0	9.86813e-06	0.001	1112	tags=50%, list=10%, signal=55%
STEIN_ESRRA_TARGETS_RESPONSIVE_TO_ESTROGEN_DN	STEIN_ESRRA_TARGETS_RESPONSIVE_TO_ESTROGEN_DN	35	-0.7241	-2.11983	0	9.76845e-06	0.001	1723	tags=66%, list=16%, signal=78%
REICHERT_MITOSIS_LIN9_TARGETS	REICHERT_MITOSIS_LIN9_TARGETS	26	-0.770006	-2.11906	0	9.67077e-06	0.001	1311	tags=69%, list=12%, signal=78%
REACTOME_RNA_POL_I_TRANSCRIPTION	REACTOME_RNA_POL_I_TRANSCRIPTION	69	-0.668286	-2.11242	0	9.57502e-06	0.001	1622	tags=55%, list=15%, signal=64%
REACTOME_S_PHASE	REACTOME_S_PHASE	98	-0.637575	-2.11141	0	9.48114e-06	0.001	2063	tags=50%, list=19%, signal=61%
SHEDDEN_LUNG_CANCER_POOR_SURVIVAL_A6	SHEDDEN_LUNG_CANCER_POOR_SURVIVAL_A6	397	-0.604458	-2.11006	0	9.38909e-06	0.001	2395	tags=51%, list=22%, signal=63%
