# Supplementary material for: Oncogenic hijacking of a developmental transcription factor evokes vulnerability toward oxidative stress in Ewing sarcoma
Source: Nat Commun. 2020 May 15;11:2423. doi: 10.1038/s41467-020-16244-2 (PMC7228971; doi:10.1038/s41467-020-16244-2)
Supplement: Supplementary file 8 — Source Data [file 41467_2020_16244_MOESM8_ESM.xlsx]

## Sheet: Fig. 1a
ASPS (13)	EwS (70)	GIST (61)	Leiomyosarcoma (50)	Liposarcoma (50)	Nephroblastoma (50)	Neuroblastoma (49)	Osteosarcoma (40)	Rhabdomyosarcoma (101)	Synovial sarcoma (34)		Adrenal gland (19)	Bone marrow (25)	Endometrium (23)	Esophagus (14)	Fat (25)	Gallbladder (4)	Heart (10)	Kidney (14)	Liver (22)	Lung (25)	Lymph node (5)	Ovary (13)	Pancreas (4)	Prostate (14)	Skin (25)	Spleen (13)	Testis (10)	Thymus (10)
145.273	26.326	24.381	20.793	21.343	23.372	34.561	21.028	66.467	104.372		38.1	133.879	52.514	45.521	60.545	56.075	48.415	76.593	80.344	28.607	27.699	29.614	50.669	50.727	42.312	31.981	41.461	30.171
136.937	26.505	19.082	40.498	18.298	26.399	71.219	39.046	56.376	35.687		35.885	86.686	36.467	52.737	49.543	34.864	59.028	115.997	54.357	27.334	39.525	29.796	55.804	41.579	51.832	30.677	44.606	32.032
151.39	66.999	23.531	18.443	49.258	60.671	98.757	32.166	93.183	81.971		41.643	155.955	71.423	43.73	61.325	27.143	57.701	108.888	54.477	31.203	24.453	25.528	38.581	30.117	51.549	29.582	55.609	26.518
195.026	128.958	89.068	20.551	24.289	91.39	33.114	67.091	22.303	45.676		37.743	159.303	30.527	45.739	63.693	21.88	45.535	125.869	69.789	32.885	27.086	27.162	38.994	29.913	42.011	29.895	50.442	23.069
90.589	36.514	82.691	22.834	20.359	27.837	106.451	228.622	18.381	68.276		42.159	141.176	45.844	43.936	62.231		39.122	101.234	79.773	35.419	22.878	27.181		26.715	45.999	28.048	49.586	32.065
51.63	22.466	70.114	20.878	19.29	37.311	144.908	21.564	59.86	25.085		38.572	113.992	45.794	18.636	46.739		54.25	129.482	57.303	28.257		79.265		31.539	66.599	24.663	62.913	34.608
96.876	52.519	74.201	21.637	21.986	37.635	44.396	71.761	148.954	47.416		27.795	103.651	36.027	19.587	59.513		39.12	121.492	44.748	31.9		153.816		29.233	79.867	21.696	75.352	32.204
98.191	30.245	301.198	20.297	76.808	126.881	31.827	30.054	98.178	66.725		30.334	156.465	31.399	21.841	45.527		49.469	115.894	64.573	25.279		146.37		29.452	60.242	22.446	73.152	32.024
65.343	30.415	20.639	28.337	23.588	22.533	56.189	82.685	66.199	25.348		39.757	69.904	40.892	20.579	51.236		50.681	118.322	50.513	33.428		122.367		28.923	60.135	20.413	70.626	24.323
101.358	259.209	87.094	19.171	22.819	30.558	108.858	57.322	102.741	19.823		31.811	188.151	47.316	18.654	67.76		44.512	86.507	33.482	25.072		171.712		24.52	47.588	29.316	45.475	40.896
70.672	47.646	148.356	17.746	29.375	65.407	29.103	52.253	24.752	56.255		33.512	83.122	40.391	20.298	62.329			86.789	85.834	29.544		108.175		34.331	44.774	20.452
138.053	299.252	203.918	31.493	37.814	67.937	23.998	35.665	216.5	23.282		22.661	74.83	41.858	45.859	63.671			117.674	72.428	32.022		129.167		24.791	46.901	20.534
88.251	104.648	37.746	20.505	17.84	25.404	20.877	50.636	76.199	90.186		31.702	129.837	29.218	37.797	47.282			87.493	42.127	26.251		24.347		24.147	56.526	21.334
	107.661	25.759	19.28	18.99	28.615	21.145	58.858	89.453	105.521		30.29	137.588	43.598	30.039	49.541			67.12	88.498	30.867				28.226	51.96
	334.407	63.328	36.862	20.141	35.172	18.953	34.144	87.932	49.344		38.178	128.928	31.615		46.094				78.089	34.57					52.478
	191.314	94.751	21.048	22.193	31.293	35.089	33.382	40.533	39.74		34.346	80.958	36.239		55.882				73.107	27.9					62.018
	19.518	190.964	22.227	55.328	47.166	20.178	55.48	336.271	74.952		32.872	91.276	21.317		43.315				75.57	30.459					42.329
	198.723	26.745	47.18	45.962	41.446	55.079	49.802	70.805	25.655		32.854	149.831	35.43		57.76				45.169	30.466					51.426
	55.598	59.614	39.463	23.953	64.691	39.397	124.806	143.173	26.324		31.611	160.738	32.281		53.66				59.69	28.396					51.947
	96.419	30.13	31.37	22.562	93.577	55.518	50.661	139.114	17.414			123.193	20.003		51.93				83.659	21.542					66.959
	69.687	53.864	28.683	18.559	38.326	97.255	66.705	18.761	54.92			194.009	20.854		54.757				56.328	30.086					43.191
	268.973	159.217	21.182	59.24	51.073	24.283	51.828	26.141	25.846			160.249	23.4		60.613				53.845	28.033					45.755
	144.717	33.266	27.929	22.886	81.262	23.549	54.054	75.031	52.977			156.123	27.87		44.406					27.274					48.81
	160.555	22.9	26.869	18.784	20.507	116.28	137.229	43.193	20.171			150.772			58.864					32.106					49.71
	114.038	86.266	50.116	23.61	75.122	48.45	72.574	36.441	108.686			198.478			49.855					25.463					74.045
	83.863	91.481	19.301	24.044	36.177	49.921	254.644	140.078	79.933
	242.964	21.576	17.208	17.804	22.282	27.015	71.638	128.854	44.697
	201.328	137.571	38.15	16.651	65.951	75.406	67.24	32.879	47.456
	268.435	24.104	16.839	21.094	50.09	103.022	94.473	63.792	33.87
	217.991	25.425	19.831	21.584	31.444	50.895	36.812	29.369	16.531
	534.367	88.621	19.217	16.227	126.707	119.263	45.21	37.929	48.602
	396.738	29.929	38.244	55.574	67.128	22.14	48.992	28.55	25.762
	354.786	97.979	17.789	17.721	25.377	42.487	53.541	66.812	42.105
	297.389	45.289	24.868	17.484	74.94	87.654	43.772	214.926	16.822
	605.612	22.212	25.643	19.594	85.648	134.726	169.034	54.469
	262.498	20.682	35.322	16.672	64.787	24.043	24.748	40.769
	42.637	53	33.824	33.289	36.789	44.02	57.003	36.499
	356.268	23.084	25.911	22.547	96.228	59.4	172.926	53.727
	182.014	39.926	15.92	37.794	46.703	122.093	21.205	73.597
	171.798	41.022	63.873	16.477	60.259	20.657	24.672	81.855
	413.653	27.476	44.358	20.199	31.968	72.341		39.125
	306.927	32.167	43.831	22.398	44.902	133.48		27.998
	347.646	106.783	37.497	18.793	44.288	79.518		35.608
	159.556	119.829	31.848	22.273	45.02	34.751		42.537
	182.396	45.319	20.632	19.83	31.714	33.683		117.648
	249.448	61.776	31.998	96.881	34.698	24.955		24.025
	278.442	28.181	15.318	17.688	49.736	17.381		44.817
	465.16	21.659	29.222	15.791	73.247	53.127		51.384
	364.201	52.758	16.977	22.973	24.589	17.563		26.315
	240.149	58.681	26.973	25.133	153.573			27.448
	130.01	26.518						30.81
	222.602	28.797						33.615
	281.031	28.682						47.027
	638.089	173.604						47.062
	549.445	21.737						28.931
	384.634	29.044						54.218
	516.632	51.094						31.582
	687.849	164.282						54.896
	382.093	358.371						34.397
	169.503	22.648						26.978
	97.319	66.078						21.672
	239.307							30.759
	544.511							28.792
	315.509							29.417
	549.242							29.925
	261.701							93.581
	179.359							69.453
	229.467							46.781
	203.328							59.636
	219.958							36.433
								62.486
								42.595
								82.018
								127
								39.898
								75.883
								123.42
								71.241
								75.743
								98.598
								22.327
								299.507
								174.136
								150.98
								55.108
								56.439
								21.218
								71.704
								50.688
								22.802
								166.236
								145.179
								51.717
								128.812
								90.235
								145.337
								81.013
								85.798
								115.703
								68.815
								247.516

## Sheet: Fig. 1b
ASPS (3)	EwS (73)	GIST (16)	Leiomyosarcoma (13)	Liposarcoma (19)	Nephroblastoma (20)	Neuroblastoma (17)	Osteosarcoma (14)	Rhabdomyosarcoma (11)	Synovival sarcoma (11)		Adrenal (3)	Bone marrow (3)	Endometrium (3)	Esophagus (3)	Fat (3)	Gallbladder (3)	Heart (3)	Kidney (3)	Liver (3)	Lung (3)	Lymph node (3)	Ovary (3)	Pancreas (3)	Prostate (3)	Skin (3)	Spleen (3)	Testis (3)	Thymus (3)
0	7.22	1.56	0	0	0.33	0	2	0.47	2.75		0	0	0	0	0	0	0	0	0	0	2	0	0	0	3.5	0	1.5	1
0	7.44	1.55	0	0.83	0	1.17	1	3.34	8.67		0	0.33	1.5	4	0	0.5	0	3.5	0	0	0	2.5	0	0	0.67	0	0	1
0	0	2.33	0	0	0	0	2.5	0	2.33		0	0	4.5	0	0	0.5	0	0	0	0	0	0	0	0	0.33	0	3	0
	3.89	2.67	0	0	1.67	0	1.5	2.36	0
	3.22	0	0	0	0.5	0	1.5	0	0
	5.89	0	0	0	1.83	0	0	0.84	0
	7.33	0	0	0	0	0	1.5	0	0.5
	0	2	0	1	4	0.33	0	2.36	3.89
	1.67	0.67	0	0.67	2.11	2.33	0.25	0.94	2.17
	3.44	0	0	0	2.44	0	0	0	0.5
	6.67	1.83	0	0	0	1.67	0	0	0.5
	4.33	0	0	0.5	0	3.78	2
	0.17	0	0	1.67	0.33	2.89	0
	1.5	0		0	2.17	0.87	0
	1	1.67		0	2	2.5
	0	0		0	1.33	3.67
	0			0.5	3.33	1.5
	0.5			0.17	0
	0			0.5	2.67
	0				2
	0.83
	1.67
	4.22
	6.33
	0
	8.67
	8.89
	1.33
	6.56
	2.67
	4.56
	0.17
	0.67
	2.22
	0.33
	2.22
	6.56
	2
	2.56
	3.33
	7.33
	5.33
	0.83
	2.5
	7.11
	4.67
	4.44
	0
	3
	5.5
	0
	0
	5.33
	3
	0
	0
	10
	10
	0.5
	0
	12
	8
	8
	5.56
	2.67
	4.17
	3.67
	10
	2.67
	3
	8
	1.33
	2

## Sheet: Fig. 2a
Rel. Expression (%)
EWS 0h	SOX6 0h	EWS 72h	SOX6 72h	EWS 96h	SOX6 96h	EWS 168h	SOX6 168h
100	100	3	10	8	38	3	9
100	100	15	73	14	43	7	50
100	100	31	61	11	59	7	14
100	100			9	42
100	100			8	69
100	100			15	55
100	100

## Sheet: Fig. 2b
Rel. Expression (%)
EWSR1-FLI1 Dox(–)	EWSR1-FLI1 Dox(+)	SOX6 Dox(–)	SOX6 Dox(+)
110.41	11.2348	112.208	60.5044
87.3746	13.9257	79.716	57.948
102.215	10.8189	108.076	48.4064

## Sheet: Fig. 2c
SOX6 expression (natural scale)
EWSR1-FLI1 Dox (–)	EWSR1-FLI1 Dox (+)
59.1966	824.468
51.0262	814.209
54.9566	727.736

## Sheet: Fig. 2e
Normalized enhancer activity
pGL3_empty Dox(–)	pGL3_empty Dox(+)	pGL3_mSat Dox(–)	pGL3_mSat Dox(+)
0.8651	0.8484	64.3591	22.5175
3.088	3.082	30.9997	7.65277
0.04336	0.06128	31.3273	6.09655
0.003865	0.008067	47.9879	0.395147

## Sheet: Fig. 2f
Cell lines	Average SOX6 expression (%)	Average GGAA-repeats	Average enhancer activity (%)
TC-32	100	12	100
RDES	77	10.5	77.821
POE	62	12	54.4747
SK-N-MC	30	9.5	43.5798
ORS	32	10	36.965
EW17	26	9.5	29.1829
EW7	7	11	63.0449
A673	7	9.5	28.4047

## Sheet: Fig. 3a
RDES				TC-32
SOX6 (93 kDa)				SOX6 (93 kDa)
RDES				TC-32
				GAPDH (37 kDa)
GAPDH (37 kDa)

## Sheet: Fig. 3b
	Mean_FC	FDR estimate (–log10)
CDCA3	-2.42027	0.624578
TXNIP	-2.33862	0.501457
RHOB	-2.30766	0.706283
PKP2	-2.22645	0.361982
CRIP1	-2.21601	0.629583
ANLN	-2.19177	0.478413
KIF20A	-2.18467	0.510115
SHMT2	-2.11	0.370387
KIF4A	-2.1081	0.507043
USE1	-2.07143	0.401719
ESYT1	-2.04141	0.408278
RAC1	-2.03987	0.360159
SKP2	-2.03739	0.436977
SHISA5	-2.01544	0.587204
RPS16	-1.95961	0.347577
EPB41	-1.95918	0.310656
CDK2	-1.95813	0.55294
CENPM	-1.95702	0.549804
C11orf24	-1.9497	0.541722
ID1	-1.93376	0.702908
FOXM1	-1.93023	0.514449
DCTPP1	-1.92951	0.391581
ARHGEF39	-1.92122	0.521456
UCP2	-1.91812	0.379562
E2F8	-1.89834	0.561778
FKBP1A	-1.89557	0.353989
MICB	-1.88665	0.609664
CDCA7	-1.88556	0.540647
SLC29A2	-1.88404	0.476276
SLC1A5	-1.8832	0.461562
PSRC1	-1.86489	0.577098
BIRC5	-1.8464	0.57591
UBE2S	-1.84272	0.619599
HN1	-1.83753	0.267704
PLP2	-1.83567	0.38293
CCNA2	-1.83161	0.43632
MEGF9	-1.83091	0.628765
CCNK	-1.82872	0.461355
EPHA2	-1.82553	0.617779
LRP8	-1.82502	0.592539
SRM	-1.82144	0.399273
CD99	-1.80868	0.295313
CCNB2	-1.80463	0.561934
PMAIP1	-1.80303	0.531537
DEPDC1	-1.80061	0.592203
TMEM97	-1.78579	0.589885
AURKB	-1.78417	0.399082
TK1	-1.76257	0.46383
NR0B1	-1.75926	0.206447
ZFP36L2	-1.74667	0.611333
HIST2H3A	-1.74366	0.402666
HIST1H4L	-1.7342	0.484714
TFDP1	-1.71049	0.544525
C14orf119	-1.69686	0.441248
FADS1	-1.69165	0.364558
DNAJB1	-1.67907	0.697461
E2F2	-1.67847	0.592186
CDC20	-1.67733	0.503044
SLC39A14	-1.67062	0.601742
HIST1H2BI	-1.65027	0.466193
SLC35A4	-1.64973	0.385704
ARPC1A	-1.63777	0.288483
MKI67	-1.63523	0.450885
C1QL1	-1.63402	0.557515
DIXDC1	-1.62244	0.653136
IAH1	-1.61959	0.570862
MYBL2	-1.60266	0.456314
GNG4	-1.60082	0.555207
HIST1H2BL	-1.5971	0.490205
AHNAK	-1.58821	0.518773
CTGF	-1.58624	0.552103
GINS2	-1.58402	0.482687
FAM96A	-1.58339	0.334925
NRM	-1.58117	0.63707
MLX	-1.58062	0.517515
ABCB10	-1.57103	0.592425
ERH	-1.57083	0.351223
CHAC1	-1.5703	0.439875
NRSN2	-1.56433	0.321364
ACOT7	-1.55417	0.586872
KIFC1	-1.54229	0.533705
ERHP1	-1.54023	0.394962
TLCD1	-1.53278	0.450429
SREBF2	-1.52723	0.535307
FAM111B	-1.5218	0.555747
SMC2	-1.521	0.537399
CCNB1	-1.51439	0.538266
CHCHD10	-1.51052	0.592349
GPN1	-1.50712	0.525604
RNU1-122P	-1.50507	0.565423
ARHGDIA	-1.50439	0.430992
RANGAP1	-1.50398	0.472715
CDK5	-1.50309	0.379868
SYTL5	-1.50057	0.450505
RRM2	-1.49673	0.51754
ITPRIPL1	-1.49254	0.48184
GNG10	-1.49125	0.617422
HIST1H2BJ	-1.48636	0.450497
SOX6	-1.48553	0.656644
MAP1B	-1.48525	0.603667
BRCC3	-1.48218	0.512502
FTSJ3	-1.47951	0.613063
ORC1	-1.47642	0.589843
CDT1	-1.47627	0.66031
RGS7BP	-1.47462	0.399993
AMER2	-1.47094	0.520085
CKS1BP7	-1.46064	0.631226
PFKP	-1.45802	0.31321
DUT	-1.45582	0.456268
CHAF1B	-1.45322	0.495176
CDKN3	-1.45185	0.550606
MCM5	-1.45141	0.508857
MPV17L2	-1.45121	0.551067
HN1L	-1.44898	0.3261
TMEM229A	-1.44112	0.531954
TACC3	-1.43991	0.506868
SORD2P	-1.43975	0.302398
PRR11	-1.43741	0.572978
FLRT2	-1.43579	0.460549
CKS1BP6	-1.43387	0.597932
GOLPH3	-1.43302	0.594205
UHRF1	-1.43158	0.452869
KIF23	-1.43064	0.51556
GTSE1	-1.43012	0.605332
SLC37A4	-1.42957	0.585114
POLD2	-1.42955	0.538603
PAQR5	-1.4244	0.414766
KIF2C	-1.42324	0.545663
RHNO1	-1.42021	0.552317
TUBB	-1.41911	0.360125
SORD	-1.41813	0.295009
CDC25A	-1.41781	0.630616
GINS1	-1.41749	0.456589
PXN	-1.41264	0.408509
GSTM4	-1.40396	0.193312
TEAD4	-1.40374	0.526112
MCM4	-1.40351	0.507794
VKORC1L1	-1.39979	0.56278
CCK	-1.39786	0.193585
OPN3	-1.39486	0.410107
MCM6	-1.39466	0.437159
EMP2	-1.39244	0.472928
TRIM58	-1.38964	0.62106
TMX1	-1.38298	0.34565
MYO19	-1.38123	0.59549
GINS4	-1.38071	0.533346
RNU12	-1.37729	0.366337
PCIF1	-1.37353	0.601803
FOXRED2	-1.3735	0.472134
CLSPN	-1.37287	0.56994
AJUBA	-1.37045	0.607185
CDC6	-1.37023	0.433776
HSPB8	-1.36933	0.60949
ATF5	-1.3666	0.356869
HIST1H1B	-1.36636	0.333477
ACAA2	-1.36628	0.552457
RNU4ATAC	-1.36572	0.587788
EIF1AX	-1.3618	0.608416
CDC25B	-1.35987	0.515848
LMNA	-1.3584	0.562137
SGPL1	-1.35669	0.611834
TPX2	-1.35241	0.490714
RAD51	-1.35197	0.630658
CEBPG	-1.35191	0.611811
RNU5B-1	-1.35153	0.597338
AEN	-1.34483	0.465109
PRR5L	-1.34382	0.419268
CC2D1B	-1.34183	0.615959
RNU1-85P	-1.34146	0.354895
HIRIP3	-1.34056	0.624757
SLC25A10	-1.34053	0.600034
TRUB2	-1.33723	0.384394
TMPO-AS1	-1.33187	0.455839
GLUD1	-1.33146	0.443134
G6PD	-1.33029	0.388464
ITPR3	-1.32786	0.471385
CRMP1	-1.32477	0.234582
RNVU1-8	-1.32461	0.493352
PAX6	-1.32283	0.452197
MYO1C	-1.32266	0.516377
MAP7D3	-1.32247	0.329877
HMGN2P27	-1.31995	0.645943
DNA2	-1.31944	0.635412
GPX8	-1.31748	0.527369
FKBP5	-1.31632	0.687002
LIG1	-1.31619	0.609504
EDNRA	-1.31555	0.632089
HIST1H4A	-1.31377	0.44843
NCAPG2	-1.3132	0.523435
DHRS4-AS1	-1.31318	0.608518
GXYLT1	-1.31231	0.646472
SENP3	-1.31201	0.623429
ATMIN	-1.31197	0.34148
HIST1H3B	-1.30955	0.447158
PBRM1	-1.30815	0.754842
CRYAB	-1.30683	0.337915
HIST1H1E	-1.30667	0.40675
CCDC58	-1.30581	0.313427
KIF18B	-1.29936	0.607152
CCNF	-1.2993	0.624988
RACGAP1	-1.29916	0.452616
KLF6	-1.29705	0.354902
PSMB7	-1.29588	0.328408
HIST1H1C	-1.2927	0.242123
ESRP1	-1.28973	0.507243
PLAC8	-1.28954	0.605109
RFWD3	-1.28675	0.544361
HIST1H2AE	-1.27931	0.479392
TMPO	-1.27857	0.597418
NEIL3	-1.27521	0.602068
NXPH4	-1.27512	0.577069
CENPI	-1.27471	0.61423
PBK	-1.27453	0.298093
TROAP	-1.27325	0.57462
PAX7	-1.27271	0.27829
SLC1A4	-1.27224	0.219683
ATP1A3	-1.27216	0.35148
ELOVL6	-1.2709	0.585422
MIS12	-1.26881	0.553793
NFIB	-1.26775	0.454933
HIST1H3G	-1.2675	0.391632
SLC6A9	-1.26683	0.255063
GNGT2	-1.26551	0.470156
SYPL1	-1.2618	0.310489
CD320	-1.26178	0.547416
IDH1	-1.25967	0.504471
CD3EAP	-1.25934	0.607839
TRIB3	-1.25835	0.568427
IMPA2	-1.25832	0.527497
METTL1	-1.25666	0.504609
HIST2H2AB	-1.25655	0.404515
ZFPL1	-1.25284	0.619194
S100A10	-1.25234	0.288859
ORMDL2	-1.25117	0.343604
DANCR	-1.25041	0.271207
USP2	-1.25024	0.489093
FANCC	-1.24981	0.454797
THAP4	-1.24332	0.588381
HIST1H1D	-1.23921	0.289935
MYOM2	-1.23728	0.203615
NEK7	-1.23561	0.573514
MYC	-1.2354	0.4902
RNASEH2A	-1.23447	0.424051
ESCO2	-1.22735	0.58704
NOL6	-1.22612	0.57955
INCENP	-1.22572	0.63128
ZDHHC9	-1.22534	0.318063
MRPL20	-1.22372	0.286604
COCH	-1.22369	0.456754
MAF1	-1.22228	0.376892
HIST1H2BG	-1.22202	0.48483
NHEJ1	-1.21923	0.499224
UBN1	-1.21877	0.704905
CDR2	-1.21764	0.511625
ISOC2	-1.21696	0.383826
RNU11	-1.21389	0.446144
DNAJC25-GNG10	-1.21372	0.605521
ELF4	-1.21163	0.532897
MAP1S	-1.20928	0.483966
VPS9D1-AS1	-1.20924	0.379189
COA3	-1.20789	0.497216
CHRDL1	-1.20779	0.465296
CKS1B	-1.20694	0.600377
ZNF542P	-1.20577	0.480222
PNPO	-1.20555	0.320605
IQGAP3	-1.20406	0.598044
SKA2	-1.20156	0.593665
DPYSL5	-1.20032	0.344476
MAP10	-1.19993	0.452344
SAMD5	-1.19888	0.621701
CEP55	-1.19874	0.448459
SLC25A19	-1.19833	0.564211
ZNF652	-1.19807	0.717681
UNG	-1.19804	0.458215
BCKDK	-1.19737	0.576651
CCDC8	-1.19665	0.439502
SNORD116-1	-1.19663	0.565405
RNA5SP226	-1.1956	0.601542
FZD8	-1.19315	0.580069
MTHFD1	-1.19301	0.516378
HIST1H2BM	-1.1914	0.542797
DYNLT3	-1.19133	0.492205
PLEKHA2	-1.19016	0.479323
HIST3H2BB	-1.18945	0.437022
SHB	-1.18897	0.669497
LDHAP5	-1.18849	0.67185
KIT	-1.18812	0.4827
MELK	-1.18687	0.534301
UQCC3	-1.18619	0.551261
NF2	-1.1845	0.576073
OLFM2	-1.18342	0.385221
TINF2	-1.1822	0.369961
BRCC3P1	-1.18109	0.511044
EBP	-1.18081	0.482859
CASP8AP2	-1.17971	0.619754
CLU	-1.17874	0.424364
PRPS2	-1.17777	0.43123
NCAPG	-1.17765	0.54507
RNPEP	-1.17698	0.391454
GALNT14	-1.17452	0.514589
UBE2T	-1.17417	0.333594
PTTG2	-1.17404	0.594801
CDS2	-1.17358	0.583695
DAZAP1	-1.17259	0.562712
DTYMK	-1.17175	0.539076
DDIT4	-1.17145	0.740158
ZNF730	-1.17064	0.366293
TOX2	-1.16826	0.428032
TOMM40L	-1.16761	0.575377
PYCR1	-1.1672	0.558683
TAF9B	-1.16558	0.446736
KLC2	-1.16319	0.595905
WDR4	-1.16253	0.628055
MGAT2	-1.16246	0.620531
JUND	-1.16236	0.581866
HIST1H3I	-1.16165	0.343557
IQGAP1	-1.16158	0.553746
ROR1	-1.1606	0.383994
HIST1H2AG	-1.15937	0.433801
BRIP1	-1.15923	0.509329
PEX19	-1.15911	0.360971
MB21D1	-1.15206	0.579389
H2AFX	-1.15182	0.542913
IDI1	-1.15052	0.608286
RSU1	-1.14947	0.39554
HIST1H4D	-1.14783	0.445168
SNRPB	-1.14517	0.566595
CENPA	-1.14407	0.483331
ARHGAP21	-1.14257	0.366307
NELFE	-1.13936	0.550523
ZRANB3	-1.13928	0.480852
GSTM2	-1.13898	0.200246
RFC2	-1.13748	0.514984
KIF20B	-1.13718	0.551624
CENPQ	-1.13626	0.700642
YTHDF3	-1.13603	0.436518
ZNF142	-1.13458	0.565449
CEP85	-1.134	0.62796
SCD5	-1.13291	0.506251
RNU6ATAC	-1.13133	0.624183
CYCSP10	-1.12921	0.627496
KATNB1	-1.12878	0.401204
SETSIP	-1.1284	0.546043
MCMBP	-1.12834	0.483138
SZRD1	-1.12813	0.290969
FHL1	-1.12697	0.54619
DUSP3	-1.125	0.491967
LBH	-1.12422	0.188604
KIF22	-1.12267	0.525124
DHRS13	-1.12252	0.55479
SLC29A1	-1.12237	0.346351
CAMKV	-1.12156	0.445369
IL12RB2	-1.11987	0.619526
KIF3C	-1.1189	0.530779
GSTM1	-1.11824	0.221837
EFNA5	-1.11807	0.666419
APEX2	-1.11803	0.733613
RDH10	-1.11803	0.382275
KIF11	-1.11622	0.453066
JPH1	-1.11614	0.235143
PUS7	-1.11575	0.587737
LDOC1L	-1.11461	0.571009
CD164	-1.1143	0.359905
DENND3	-1.11258	0.604076
MGME1	-1.1122	0.490926
POLA2	-1.11133	0.427191
GMPPB	-1.11088	0.609851
LCP1	-1.10989	0.313025
ACADVL	-1.10853	0.505908
CCND2	-1.10848	0.20355
MBNL3	-1.10647	0.2369
GART	-1.10559	0.375517
PFKFB3	-1.10538	0.596091
ECT2	-1.10498	0.509702
TIMM8A	-1.10456	0.439406
NT5C	-1.10284	0.519058
HSPA2	-1.10261	0.733613
DLGAP5	-1.10213	0.479963
PYGO2	-1.09802	0.278444
RALGPS2	-1.09787	0.510834
ADAMTS1	-1.09575	0.505869
MCAM	-1.09548	0.485621
ABR	-1.09477	0.708187
TRPM4	-1.09423	0.22804
OGFRL1	-1.09346	0.49698
ARL6IP6	-1.09109	0.32917
SPAG5	-1.09016	0.576124
QRFPR	-1.08945	0.494001
GTF3C6	-1.08905	0.296538
GRM2	-1.08877	0.237037
RFXANK	-1.08798	0.462352
RGS10	-1.08777	0.254035
SPDL1	-1.08625	0.461356
HAUS1	-1.08507	0.581249
NCAPH	-1.08418	0.349454
SDHAF2	-1.08238	0.298123
HK2	-1.08007	0.578484
NACC1	-1.07973	0.519211
PPP1R12A	-1.07867	0.391299
BCL11B	-1.07837	0.462254
LYAR	-1.07812	0.334455
PHC2	-1.07353	0.5062
NKX2-2	-1.07184	0.567055
LIMS1	-1.07133	0.557068
LGALS1	-1.07071	0.152072
CYP24A1	-1.06998	0.400357
LDLR	-1.06913	0.711986
ASPM	-1.06843	0.500773
DDX56	-1.06706	0.578057
GLUD1P3	-1.0632	0.404191
TMEM220	-1.06215	0.621445
RIPK2	-1.06074	0.537693
AS3MT	-1.0607	0.383742
CMTM3	-1.06068	0.437477
ERAL1	-1.05886	0.406841
NAGA	-1.05784	0.469885
OTUD4	-1.05774	0.700237
MED20	-1.05652	0.612856
AIP	-1.05622	0.470663
BCL7B	-1.05602	0.54388
TTF2	-1.05558	0.56061
PVR	-1.05424	0.600442
FILIP1L	-1.05367	0.528179
HMGA1	-1.05248	0.573355
C12orf75	-1.05089	0.428086
C4orf36	-1.04892	0.430312
TAGLN2	-1.04814	0.615843
SPC25	-1.04704	0.565074
NARS	-1.04676	0.611372
CCNE2	-1.04665	0.569323
DDX21	-1.04659	0.601444
USP37	-1.04618	0.546313
C8orf88	-1.04609	0.586656
TSHZ3	-1.04606	0.583508
ZNF732	-1.04566	0.542926
NOP2	-1.04557	0.614103
NUP62CL	-1.04524	0.607866
PTTG1	-1.04405	0.488914
LASP1	-1.04268	0.540018
HIST1H2AK	-1.04178	0.580195
FBXO5	-1.04167	0.612395
GSG2	-1.04127	0.624302
MORF4L2	-1.04098	0.53579
PTPRF	-1.03953	0.539066
SSX4B	-1.03934	0.743091
GBA	-1.03842	0.462562
FAM83D	-1.03694	0.41051
AP4M1	-1.03599	0.37172
YIPF5	-1.03562	0.531297
MRPS7	-1.03535	0.493898
FCGRT	-1.0351	0.175294
ACAT2	-1.0347	0.559468
CPNE7	-1.03369	0.346004
ZNF232	-1.03271	0.724578
SLC39A4	-1.03242	0.45641
NUSAP1	-1.03145	0.477523
CRLF1	-1.0307	0.590066
ALDH1L2	-1.03059	0.307486
SERPINH1	-1.02974	0.681784
SOX1	-1.02873	0.571504
CABLES2	-1.02674	0.591292
PAQR4	-1.02665	0.574828
ZDHHC12	-1.02646	0.414383
KPNA2	-1.02409	0.708167
FADD	-1.02403	0.532721
LPAR3	-1.02364	0.54527
NPW	-1.02363	0.625925
SERINC5	-1.02356	0.495989
KIF14	-1.01989	0.499045
ARHGEF10	-1.01978	0.639615
ARHGAP19	-1.01906	0.561778
LGALSL	-1.0186	0.41054
POM121	-1.01836	0.39735
SLC43A3	-1.01739	0.401213
CENPN	-1.01534	0.332927
HIST1H3F	-1.01468	0.404454
CDCA5	-1.01391	0.491511
ZBTB2	-1.01314	0.601837
TCF19	-1.01288	0.422697
RNY1	-1.01235	0.495352
TMEM237	-1.01218	0.407758
GINS3	-1.01121	0.562468
CLIC1	-1.01065	0.560184
LINC01605	-1.01011	0.599665
SUV39H1	-1.009	0.430959
PPDPF	-1.00878	0.639366
TGOLN2	-1.00834	0.379641
LIN28B	-1.00568	0.707407
SOD1	-1.00496	0.252574
SKA3	-1.0046	0.618947
KAZN	-1.0032	0.51746
CYP27C1	-1.0031	0.522804
SNORD116-2	-1.00296	0.600505
TYMS	-1.00226	0.340881
FAM120AOS	-1.00163	0.450224
CSTF2T	-1.00026	0.6312
BCAT1	-1.00023	0.657968
MLXIP	-1.00015	0.66237
SLC35B2	-1.00011	0.291508
NOP14-AS1	-0.999213	0.532387
SCOC	-0.998915	0.631954
MIR17HG	-0.997591	0.613856
IFRD2	-0.997163	0.743957
PKMP4	-0.994835	0.481753
VIM	-0.994085	0.476033
POLR2G	-0.9936	0.307065
MCM10	-0.993115	0.65076
HIST1H2BB	-0.993004	0.397585
GLUD2	-0.992756	0.551923
INPP5B	-0.991822	0.565366
USP13	-0.991718	0.544831
NAV1	-0.991501	0.43058
RUNX3	-0.991252	0.494016
HMGN2P22	-0.989611	0.495282
GPR17	-0.989483	0.623183
E2F7	-0.989321	0.532964
ZBTB8A	-0.989112	0.575894
SLC7A1	-0.988599	0.54201
RNA5SP298	-0.987973	0.617468
PIGW	-0.987901	0.400816
UCHL3	-0.987856	0.279863
FAF1	-0.984312	0.455944
RAPH1	-0.9812	0.545414
CARHSP1	-0.980788	0.593778
KRT18P24	-0.978953	0.430384
RNU5D-1	-0.977128	0.702793
GPANK1	-0.977069	0.523474
TIMM13	-0.976238	0.483546
ZNF43	-0.975255	0.355818
MN1	-0.975061	0.356421
PRMT6	-0.974869	0.744801
UBQLN4	-0.973998	0.273478
POLR3K	-0.973872	0.537126
IPO5P1	-0.973284	0.535107
AES	-0.973273	0.295257
ABHD3	-0.972807	0.503092
RCL1	-0.972488	0.637089
HIST1H2AI	-0.969617	0.397592
ANAPC15	-0.968955	0.58289
CMTM6	-0.967848	0.457965
BDH1	-0.966623	0.44177
CKB	-0.965436	0.470707
DARS2	-0.965408	0.55144
SMIM15	-0.965141	0.583286
CCDC77	-0.96345	0.530499
POMZP3	-0.962998	0.733613
EXOSC2	-0.96289	0.567303
DNAJC30	-0.961639	0.50845
CHAF1A	-0.961458	0.492256
TCTA	-0.960077	0.6301
NDUFAF3	-0.959753	0.276689
TUBB6	-0.957919	0.563897
MDC1	-0.95756	0.530985
NCAPD2	-0.955876	0.217224
CTBP2	-0.955687	0.616234
JADE2	-0.952675	0.609661
MIEF1	-0.952352	0.591627
CSTF2	-0.952302	0.575182
JUNB	-0.95113	0.547267
PQBP1	-0.950873	0.542361
DAB1	-0.950078	0.496292
TMEM161B	0.960272	0.403892
RPL7P22	0.960689	0.575527
PRCP	0.96291	0.274996
GTF2IRD2B	0.966471	0.478169
MEG3	0.967021	0.256121
DCAF8	0.982509	0.54672
ANKRD13C	0.987676	0.423613
ELOVL4	0.993979	0.463133
HNRNPH1P1	0.99421	0.598451
LAMA3	0.997634	0.352843
MRPS31P5	0.998094	0.600521
ITGB5	1.00463	0.560109
PENK	1.00552	0.459132
LINGO2	1.00595	0.563305
DCLK2	1.00723	0.231675
ZBTB20	1.02575	0.214916
APELA	1.02804	0.339068
MST1P2	1.02854	0.712889
FBXO25	1.02909	0.511718
PORCN	1.03362	0.453142
ZC2HC1A	1.0473	0.278419
PARM1	1.04869	0.323769
MAP2K6	1.06742	0.467391
SERTM1	1.06891	0.494186
FN1	1.07193	0.499934
ANK3	1.07415	0.334551
CACNA2D1	1.07881	0.547544
SLITRK6	1.11613	0.397118
SLC2A11	1.11736	0.465543
ITM2C	1.12239	0.62414
PRKAG2	1.15052	0.595114
ATP8B2	1.15604	0.511528
LINC01347	1.1596	0.445657
RRM2B	1.1661	0.250616
GOLGA8N	1.18009	0.352139
DCN	1.18015	0.378811
DSEL	1.18601	0.253257
ZMAT1	1.20549	0.564257
RNPC3	1.21817	0.561738
CPE	1.22936	0.321118
GTF2IP5	1.23456	0.309611
PCCA	1.24418	0.588704
FRZB	1.24418	0.205448
CRYGS	1.24771	0.321791
HBP1	1.25903	0.398428
LSAMP	1.26279	0.484917
LRP1	1.26482	0.539392
NELL2	1.28577	0.552974
MAP3K13	1.28847	0.551623
SLC2A3	1.29871	0.379221
MEF2C	1.30441	0.442126
WDTC1	1.30906	0.450012
HMCN1	1.33601	0.528252
ENPP3	1.38352	0.588374
STC1	1.40243	0.294286
EYA1	1.46939	0.521651
NEGR1	1.47441	0.550226
PIK3R1	1.5194	0.477488
ALDH1A1	1.63273	0.296267
IFI6	1.66235	0.541676
TMEM171	1.78909	0.576022
DKK2	1.93535	0.625855
EMCN	2.07449	0.424622
OLFM3	2.23305	0.579039
PI15	3.06847	0.2606
KIAA2013	-0.949694	0.492744
VAX1	-0.949398	0.668967
IPO4	-0.948994	0.584676
HIST1H3H	-0.948815	0.520308
DDX39A	-0.948698	0.57631
FEZF1	-0.948292	0.196483
SCMH1	-0.948204	0.541872
HIGD1AP1	-0.948053	0.475621
CREBZF	-0.94761	0.624486
MAD2L1	-0.947309	0.446944
LIPT2	-0.946729	0.733613
MARCKSL1	-0.946726	0.353384
ZMYND19	-0.946676	0.613955
HMGB2	-0.945432	0.25223
CENPH	-0.945243	0.531891
DCPS	-0.944617	0.504522
AUNIP	-0.943458	0.421247
DEPDC1B	-0.943307	0.403799
YAP1	-0.943093	0.586248
CENPE	-0.943018	0.581608
CKAP2L	-0.942687	0.50698
OSER1	-0.940282	0.678898
DEGS1	-0.93982	0.331215
ZNF704	-0.939256	0.607615
TIMELESS	-0.938482	0.619833
DUSP6	-0.937396	0.216154
NDUFA3	-0.937158	0.232269
ARHGAP19-SLIT1	-0.93513	0.542677
OSBPL3	-0.935102	0.577333
LARP4	-0.934348	0.540096
LINGO1	-0.934335	0.475989
TOE1	-0.933998	0.513847
SGK1	-0.933858	0.418517
BCAT2	-0.933669	0.418069
SLC25A12	-0.933595	0.57729
ATAD5	-0.932553	0.539093
PSAT1	-0.9319	0.405007
SRP72P2	-0.931172	0.726363
PRRX1	-0.929689	0.549729
CHAC2	-0.929551	0.454713
MRPS27	-0.92906	0.406248
NEK2	-0.928823	0.376071
ADD2	-0.927414	0.479299
NEDD4	-0.926748	0.64588
MED8	-0.92639	0.603692
PSMC3IP	-0.925531	0.564814
TIPIN	-0.923494	0.491096
TFAP2A	-0.922913	0.37365
ADGRA2	-0.92266	0.3716
DCHS1	-0.922337	0.383037
HMGN2P25	-0.922287	0.317169
ARL5B	-0.921488	0.398497
HLA-A	-0.920918	0.472191
SMYD5	-0.919964	0.516687
MIR5087	-0.919724	0.317903
RMI1	-0.919615	0.373294
TMEM186	-0.918738	0.594557
RPL13AP20	-0.917762	0.245233
POU3F2	-0.915817	0.452183
GPR160	-0.915183	0.293476
CRLF3	-0.913824	0.582504
MKRN2	-0.912799	0.348667
MEA1	-0.912552	0.508091
EPHB4	-0.912368	0.466017
FANCD2	-0.912302	0.467293
AR	-0.912021	0.549974
TCOF1	-0.911522	0.613114
HIST1H2BF	-0.911468	0.527211
NNT	-0.910308	0.618054
SLC43A1	-0.909511	0.515379
API5	-0.90944	0.535843
RBM14-RBM4	-0.909097	0.599634
FAM129B	-0.908752	0.580728
MSX2	-0.908098	0.283125
PRC1	-0.9079	0.387915
RAD54L	-0.907506	0.443627
MPI	-0.907354	0.245797
GPS2	-0.907328	0.386878
NLN	-0.907295	0.615106
OGG1	-0.905792	0.590121
DXO	-0.905297	0.651753
SLC2A1	-0.904918	0.475124
SDC4	-0.904171	0.429471
CLIC4	-0.903943	0.688936
LCOR	-0.903853	0.600315
SLC25A11	-0.903405	0.323241
DUSP1	-0.90336	0.570661
E2F1	-0.902587	0.520499
DBF4B	-0.901517	0.733613
PRTFDC1	-0.900834	0.249671
SMAD5	-0.899483	0.26756
NPM1	-0.899138	0.52487
MED11	-0.899129	0.582023
DYNLT3P2	-0.898423	0.5986
CIT	-0.897728	0.433226
SEPT14P12	-0.897117	0.554033
THAP7	-0.897094	0.490596
HCFC1R1	-0.896773	0.615923
RNF182	-0.896675	0.499843
AKAP8	-0.89619	0.624245
GRK6	-0.895965	0.634037
MRPS15	-0.89474	0.426639
UBE2QL1	-0.894189	0.579242
ZNF620	-0.894095	0.67515
FAM83B	-0.893862	0.623177
NPM1P51	-0.892992	0.541003
RPS6KA1	-0.8925	0.587175
FNIP2	-0.892445	0.580353
TRIM8	-0.891954	0.594588
C1orf174	-0.891942	0.579862
ATAD2	-0.890823	0.411328
TMEM55B	-0.890633	0.4668
PRIM1	-0.889748	0.333179
POLE2	-0.889096	0.581681
MMAB	-0.888635	0.581215
ZBTB5	-0.888626	0.495719
RNA5SP429	-0.888364	0.501981
SLC4A7	-0.888031	0.335978
RNF212	-0.887143	0.524304
ORC6	-0.886858	0.346985
POLR3E	-0.885527	0.574517
MYBBP1A	-0.884386	0.460466
MRPS21P3	-0.884313	0.305811
RNA5SP161	-0.884212	0.700057
LSM7	-0.884102	0.640814
CARM1	-0.88401	0.387923
NKX6-1	-0.883003	0.439644
XPO5	-0.882758	0.579441
NSMCE4A	-0.882087	0.542245
LHFPL2	-0.881208	0.596391
ZBTB21	-0.880762	0.548096
SLC25A32	-0.880675	0.611806
PGP	-0.880389	0.613307
RNA5SP202	-0.879668	0.543719
BORCS7-ASMT	-0.879359	0.341666
UBE2C	-0.878936	0.464604
NOP16	-0.87852	0.403454
SLC15A4	-0.878478	0.452644
ZNF718	-0.878449	0.540252
JUN	-0.878128	0.292579
GABRQ	-0.877429	0.535615
SOAT1	-0.877327	0.251641
HIST1H2BH	-0.877223	0.393063
MIR548D1	-0.877002	0.733613
POLR3G	-0.876666	0.633057
RSL1D1	-0.876158	0.399394
M6PR	-0.87608	0.293005
ST3GAL1	-0.874934	0.62063
CDK1	-0.873705	0.262201
PRDX3	-0.873698	0.304616
TMEM214	-0.872835	0.598426
DDX54	-0.871705	0.359599
CBX6	-0.871678	0.524361
HDHD3	-0.871483	0.644045
DCAF4	-0.871347	0.595101
THG1L	-0.871338	0.625157
PCNA	-0.871325	0.257223
ESPL1	-0.870561	0.599163
HIST2H2BF	-0.870265	0.483888
PLK4	-0.870003	0.556968
CBS	-0.86958	0.334218
ATPAF1	-0.869209	0.44541
NUP88	-0.868839	0.568227
RPRD1A	-0.867623	0.55052
GMNN	-0.867217	0.323702
NPM1P39	-0.86707	0.512431
HIST1H2AJ	-0.866805	0.345568
MORF4L1	-0.865448	0.581294
SMAD6	-0.865274	0.324677
MCM3	-0.86521	0.389102
TMED8	-0.864995	0.600231
MIR19B2	-0.864648	0.44492
FOCAD	-0.864459	0.400171
POM121C	-0.862157	0.538125
SPC24	-0.860975	0.461995
CNIH2	-0.860601	0.257837
GSTM3	-0.860136	0.197354
FUCA1	-0.860125	0.435459
HIST1H2AB	-0.859433	0.341183
VCL	-0.859418	0.43826
ZNF703	-0.859254	0.314723
OR2W3	-0.859249	0.535911
SNX17	-0.859241	0.309824
OLFML3	-0.859115	0.0533919
DTL	-0.85791	0.489142
EXT1	-0.85704	0.320493
ZNF970P	-0.856913	0.566382
ZDHHC20	-0.856505	0.57139
LRRC4B	-0.856136	0.611517
TMEM223	-0.85539	0.340469
RNF26	-0.855149	0.493461
FANCA	-0.855119	0.483314
HMGN2P18	-0.855011	0.523704
YIF1A	-0.854988	0.48993
HSDL2	-0.854781	0.586499
COPS6	-0.854573	0.339275
C5orf30	-0.854492	0.699206
PDP2	-0.854287	0.493401
CENPF	-0.85414	0.408431
SACS	-0.854094	0.530811
KCNS3	-0.853869	0.415081
MTR	-0.853152	0.502609
GABRA2	-0.853015	0.287835
CAPG	-0.852748	0.560469
TDP1	-0.852121	0.798115
ATAD3A	-0.851943	0.624984
CTNNAL1	-0.851929	0.509935
HIST1H2BA	-0.851072	0.578581
PPID	-0.85106	0.371464
PUSL1	-0.851029	0.621451
TBL1X	-0.850963	0.52429
MIB1	-0.849557	0.404558
BUB1	-0.849207	0.338906
MAVS	-0.848664	0.389885
SNAPIN	-0.848433	0.602637
KLF7P1	-0.848347	0.480228
FSCN1	-0.848308	0.620576
CS	-0.84818	0.632987
MED31	-0.847567	0.486716
HIST1H3A	-0.847363	0.204445
RAB1A	-0.847318	0.326026
EXOC6	-0.847206	0.674391
LIN7A	-0.846688	0.46041
NOB1	-0.846103	0.269771
VPS36	-0.845524	0.33485
ZNF593	-0.845505	0.513941
PARPBP	-0.845035	0.592428
CEP89	-0.844187	0.607398
CDK2AP1	-0.844171	0.367567
DPAGT1	-0.844072	0.550148
APOOP5	-0.843862	0.546128
TNRC6C	-0.843347	0.717055
RRP7A	-0.843237	0.292824
MGAT4A	-0.842988	0.449875
WDR34	-0.842892	0.435928
AGA	-0.842815	0.546585
CAV2	-0.842742	0.678434
MARVELD1	-0.842737	0.321978
SYNPR	-0.842034	0.0924373
HOXB13	-0.841783	0.420103
AK2	-0.840924	0.501588
FAM27E3	-0.840679	0.564152
CDCA8	-0.840278	0.470462
HAX1	-0.840015	0.701198
CRADD	-0.839041	0.530189
RAB11FIP1	-0.838817	0.544875
BCL7A	-0.838525	0.649484
DENND2C	-0.838502	0.438401
HIST3H2A	-0.838084	0.3263
KANK1	-0.83795	0.491677
TAF5	-0.837829	0.429936
PRRC2C	-0.837798	0.472327
MTHFD2	-0.83654	0.579853
HABP4	-0.835903	0.485841
PSMB3	-0.835443	0.47339
MRPL35P1	-0.835376	0.557437
TEAD2	-0.834835	0.578956
MSANTD3	-0.834356	0.54925
OTUD6B	-0.83432	0.733703
EFEMP2	-0.834007	0.237088
MED16	-0.83299	0.484332
WDR76	-0.831644	0.275591
DDX28	-0.831577	0.632441
MRPL17	-0.831465	0.355069
FAM19A2	-0.831312	0.132344
RFC5	-0.830913	0.405395
ICMT	-0.83061	0.498114
APPL1	-0.828999	0.622643
POLR2H	-0.828898	0.27883
KIAA2022	-0.828599	0.317486
RTN3	-0.8285	0.504591
GTF3C5	-0.828238	0.766346
TICRR	-0.82704	0.509492
MFSD14B	-0.826368	0.391547
MREG	-0.82625	0.620028
CNPPD1	-0.82563	0.572541
PLD5	-0.825504	0.294858
GAMT	-0.825388	0.457553
AEBP1	-0.825123	0.494334
SLC25A1	-0.824787	0.660806
DBNDD1	-0.824617	0.733613
DOCK11	-0.82451	0.423157
DPYSL4	-0.824496	0.397585
RNA5S10	-0.82394	0.483565
RNA5S17	-0.82394	0.483565
RNA5S7	-0.82394	0.483565
GRPEL2	-0.823433	0.576437
CENPB	-0.823383	0.446762
HOXC11	-0.823332	0.520255
ANKS6	-0.823317	0.72804
ANKLE2	-0.822924	0.614136
BAHD1	-0.822414	0.611449
BTBD6	-0.822283	0.471447
RCCD1	-0.822202	0.640234
RABGEF1	-0.821986	0.681828
TRIAP1	-0.821972	0.633544
SIMC1	-0.821701	0.493177
METAP2	-0.821142	0.280939
DUSP16	-0.821107	0.37248
SLC27A4	-0.821105	0.705229
STOM	-0.821079	0.26386
FBXW8	-0.819866	0.549443
ACD	-0.819705	0.551055
FTLP2	-0.819528	0.586966
HGH1	-0.819202	0.273687
ERP29	-0.818758	0.606287
HIST1H2BO	-0.818594	0.353193
METTL18	-0.81851	0.628746
PRR13P5	-0.817816	0.501742
BLM	-0.817764	0.353769
DNM1L	-0.81685	0.4137
ZNF443	-0.816715	0.608871
ENSA	-0.816538	0.73527
TRHDE	-0.816497	0.361107
SPRTN	-0.813819	0.559902
NIP7	-0.813193	0.55095
MUS81	-0.813172	0.547031
NPR2	-0.812853	0.592328
RPS6KB2	-0.812258	0.558731
KIF24	-0.811896	0.589751
SMYD2	-0.811733	0.472848
ZNF672	-0.811409	0.599166
APOBEC3F	-0.811275	0.469655
USP36	-0.811138	0.595105
URM1	-0.811075	0.643289
TRIM28	-0.811015	0.445078
EAF1	-0.810773	0.503638
SLF1	-0.810421	0.567512
TRIM14	-0.809856	0.594489
TTLL4	-0.809788	0.37506
NUP50	-0.809575	0.562704
PPIF	-0.809415	0.59737
TTC31	-0.808374	0.461203
SCARA3	-0.808318	0.530005
FBXO45	-0.808056	0.612418
GNAQ	-0.807345	0.643921
LXN	-0.806864	0.704384
FIGNL1	-0.806847	0.576686
STIL	-0.805562	0.560144
PLTP	-0.805457	0.254654
FAS	-0.805303	0.59132
WEE1	-0.805045	0.317894
CAMKK2	-0.803985	0.367426
EPHB3	-0.803539	0.277889
PRMT5	-0.80261	0.591163
DUSP7	-0.802149	0.399255
INTS6P1	-0.801772	0.543757
CERS6	-0.80097	0.510389
SHARPIN	-0.80072	0.54729
LIFR	-0.800498	0.386273
POP7	-0.800277	0.600353
TSPO	-0.799774	0.56365
TUBGCP3	-0.799237	0.610499
HJURP	-0.799058	0.523025
PLAGL2	-0.798394	0.301329
ZWINT	-0.798358	0.406044
ANAPC11	-0.798183	0.549115
FUT11	-0.797763	0.59923
TERF2	-0.797735	0.518905
XRCC5	-0.797355	0.491421
DNTTIP1	-0.797208	0.491597
ZNF204P	-0.797175	0.422058
FLI1	-0.796357	0.373736
FHL2	-0.796321	0.569034
PGD	-0.796155	0.399062
MSH6	-0.796058	0.377408
NPRL3	-0.795362	0.625344
CDCA4	-0.794612	0.501025
SFR1	-0.794593	0.462317
LMF2	-0.794513	0.524086
MCRS1	-0.794281	0.51778
TMEM97P2	-0.79377	0.318528
PPP2R5C	-0.793395	0.486226
SLC19A3	-0.792882	0.5125
MIR7641-2	-0.792869	0.606311
PSMD2	-0.792775	0.610418
SLC6A15	-0.79218	0.577355
ID3	-0.792145	0.334732
MIDN	-0.791875	0.516546
AAK1	-0.791654	0.501961
FASN	-0.791398	0.586082
ZNF691	-0.79129	0.51546
MAML1	-0.791169	0.618194
FLAD1	-0.790967	0.468934
HNRNPF	-0.790737	0.407886
ATP5G1P7	-0.790397	0.508251
RASSF3	-0.789682	0.449384
CD9	-0.789587	0.32823
FABP5	-0.789582	0.511943
HSPE1P4	-0.789104	0.366019
HMMR	-0.788847	0.373685
BARD1	-0.788601	0.406445
FZD9	-0.788214	0.583757
CD151	-0.788161	0.413184
MDFIC	-0.787865	0.499889
NME4	-0.787362	0.206013
ERCC2	-0.7871	0.622792
MCM7	-0.7871	0.487333
MRTO4	-0.787039	0.392251
SMPD2	-0.786544	0.539368
TMUB2	-0.786509	0.700787
FAM210A	-0.786272	0.797591
SFXN2	-0.786098	0.524555
SMG7	-0.785773	0.45116
JADE1	-0.78561	0.64424
IMP3	-0.784996	0.500656
ALDH4A1	-0.784924	0.502205
ZNF785	-0.784594	0.674242
CUX1	-0.78456	0.352081
PER3	-0.784023	0.577616
RPUSD1	-0.783457	0.528271
FN3KRP	-0.783437	0.589622
RPL35P1	-0.782025	0.682246
MRPL12	-0.781852	0.430688
FXYD5	-0.781706	0.190605
RNA5SP389	-0.781615	0.595784
NAAA	-0.781537	0.272919
ZDHHC14	-0.78126	0.609747
ETV5	-0.78088	0.203651
DAG1	-0.780208	0.601152
EPDR1	-0.780058	0.585296
C19orf70	-0.7798	0.591505
RPL29P11	-0.779798	0.360581
BAG3	-0.77975	0.733613
CHAMP1	-0.779693	0.378393
PRKCD	-0.777962	0.594492
NAF1	-0.776978	0.491833
SHMT1	-0.776848	0.623437
BAP1	-0.77651	0.675977
TMEM101	-0.776282	0.596655
HOXD13	-0.77586	0.458892
CDC45	-0.774973	0.325003
DCLRE1B	-0.774386	0.297573
APOO	-0.774269	0.572135
HPRT1	-0.773888	0.550566
RUNDC1	-0.773248	0.525745
DCP1B	-0.77309	0.554308
KLF11	-0.77289	0.256418
FAM53C	-0.772658	0.46473
NTMT1	-0.772619	0.541521
POM121B	-0.772041	0.348634
CENPU	-0.77173	0.417817
EIF3L	-0.7715	0.282246
DENND5A	-0.771155	0.324893
SLK	-0.770877	0.535182
CEP112	-0.770184	0.487512
TTC27	-0.770065	0.383136
EEF2KMT	-0.769897	0.683433
EIF5A2	-0.768561	0.559553
ZNF687	-0.768216	0.52088
XPO7	-0.767755	0.536004
ITFG2	-0.767585	0.511935
EIF1AD	-0.767256	0.527851
HSD17B12	-0.766812	0.600665
FBXL3	-0.766697	0.615276
MRPL57	-0.76632	0.404664
XBP1	-0.76543	0.536259
BLVRB	-0.765266	0.311245
RHOH	-0.76504	0.4226
CCSAP	-0.764908	0.571086
NR4A1	-0.764679	0.443574
WNT5A	-0.76447	0.217046
PHYKPL	-0.764378	0.459686
PITX1	-0.76405	0.489418
DUSP26	-0.76379	0.313579
PHF5A	-0.763721	0.244333
NUF2	-0.76313	0.296424
UTP15	-0.762628	0.680373
FANCI	-0.762528	0.408223
TMSB15A	-0.762287	0.520671
BABAM1	-0.76207	0.465447
ARPP19	-0.76195	0.741656
USP7	-0.761032	0.612752
SPTY2D1	-0.760946	0.533608
MTO1	-0.760795	0.707731
SLITRK5	-0.760482	0.543779
RNF168	-0.760325	0.653238
SLC35C1	-0.75908	0.216205
FAM155B	-0.759068	0.207982
NDC80	-0.758947	0.265261
NRAS	-0.758737	0.495918
MRPL47	-0.758693	0.468415
IMPA1	-0.757924	0.634872
LOC643412	-0.757622	0.601317
ACAD9	-0.756653	0.608318
ENOX2	-0.755171	0.475815
NMU	-0.754821	0.486069
WDHD1	-0.754468	0.479025
COBLL1	-0.754212	0.271723
PHOSPHO1	-0.75417	0.178129
CA13	-0.753753	0.395287
ARHGEF26	-0.752616	0.703217
ZNF460	-0.75218	0.270648
C1QL4	-0.751884	0.513404
MRPL49	-0.751703	0.551465
MAP3K2	-0.751609	0.575839
BUD13	-0.751286	0.590129
PPA1	-0.751233	0.649555
SPATS2L	-0.748771	0.381325
LCMT2	-0.74852	0.536378
TXNDC5	-0.74819	0.430829
SKIL	-0.747814	0.598434
NYNRIN	-0.747339	0.261351
MRPS18A	-0.7468	0.407236
IMP4	-0.746645	0.519996
RRBP1	-0.746559	0.694547
ECM1	-0.746291	0.498403
CDC25C	-0.74592	0.474221
HACD3	-0.74577	0.611699
CUZD1	-0.74543	0.626067
HMGA1P1	-0.745419	0.379248
GPD2	-0.744798	0.521412
COX17P1	-0.744589	0.512213
FERMT3	-0.744587	0.14492
SAMD4B	-0.743633	0.288931
THAP10	-0.743544	0.381091
WDR62	-0.743417	0.326049
ARL4A	-0.743125	0.459558
TSTD3	-0.743021	0.533181
NR2C2AP	-0.742511	0.385156
HIPK1	-0.742482	0.261168
INO80E	-0.741735	0.488641
LIN54	-0.741597	0.549732
SP2	-0.741517	0.528331
AURKAIP1	-0.740934	0.627394
EEF1A2	-0.74087	0.499084
RHOQ	-0.740786	0.48148
ARMC6	-0.740689	0.398493
GJC1	-0.740012	0.554688
DNAJC8	-0.739913	0.280828
TMEM189	-0.739689	0.368228
LUZP1	-0.739336	0.622721
RNU5A-1	-0.739072	0.563037
PYCRL	-0.738915	0.598101
DDIAS	-0.737904	0.404573
INSIG1	-0.737811	0.585614
CLEC11A	-0.737702	0.583225
DNAJC14	-0.737535	0.57276
VPS52	-0.737513	0.540191
POLR3GP1	-0.736793	0.564882
RDXP2	-0.73653	0.283448
CTDSPL2	-0.736423	0.455254
FAM19A5	-0.736152	0.586933
SIAH2	-0.735862	0.519025
AHCY	-0.735733	0.568188
PAK1IP1	-0.735238	0.395045
DEFB123	-0.735076	0.557366
INO80	-0.734461	0.540929
ANXA2R	-0.733847	0.379918
PLCXD1	-0.73368	0.653823
NUDC	-0.73323	0.477128
PSMA3-AS1	-0.733178	0.595051
C17orf53	-0.732657	0.458201
POLA1	-0.732499	0.394531
G6PC3	-0.732223	0.346245
FAM58A	-0.731981	0.562649
MT1F	-0.731494	0.623316
ZMAT2	-0.731362	0.562039
LOXL1-AS1	-0.731086	0.333506
MAFK	-0.730865	0.498192
DCP1A	-0.730815	0.565461
RPPH1	-0.73081	0.484563
KLF7	-0.73065	0.4833
ZNF684	-0.730333	0.558278
CYS1	-0.730283	0.511818
RFX5	-0.72964	0.504477
PRR3	-0.729522	0.357028
SOSTDC1	-0.729501	0.542766
CSRP1	-0.728971	0.183997
SLC25A43	-0.728777	0.562341
TOB2	-0.728645	0.453955
SLC35B4	-0.728588	0.528791
METTL16	-0.727595	0.733613
ELOVL1	-0.727435	0.534251
POLR2C	-0.727323	0.38259
GPATCH1	-0.726803	0.733613
NABP2	-0.726698	0.558451
PITRM1	-0.726235	0.544165
VPS51	-0.726106	0.609977
CYCSP52	-0.725955	0.429818
HMGN2P4	-0.725788	0.454305
TMEM251	-0.725373	0.512924
PIGO	-0.725281	0.607795
SERTAD2	-0.724907	0.524907
TXLNGY	-0.724771	0.259203
ORC3	-0.72456	0.39372
HMGN2P7	-0.724543	0.487598
CAMSAP1	-0.724517	0.645568
EXD2	-0.72418	0.481551
GRIK3	-0.723716	0.372801
TRMT44	-0.722958	0.600116
BFAR	-0.722957	0.585258
TRAM2	-0.722889	0.64148
TNS1	-0.722877	0.375498
SNORD19	-0.722842	0.585121
ACKR3	-0.722592	0.229436
UBL4A	-0.722147	0.607709
TTK	-0.722073	0.228663
RNF34	-0.721805	0.539637
FAM89A	-0.721679	0.213459
POGK	-0.721669	0.412955
SNORD20	-0.721265	0.441472
BBS10	-0.720774	0.648315
MED29	-0.720764	0.475662
DHCR24	-0.720607	0.408561
CEP57L1	-0.720401	0.454698
CYSTM1	-0.720286	0.395258
MAPK9	-0.719847	0.390152
PRR13	-0.71966	0.244051
PLSCR1	-0.719556	0.388166
GLA	-0.71938	0.42018
DPYSL2	-0.719213	0.555998
PPP3CC	-0.71856	0.603519
ZBTB7A	-0.718075	0.733613
LIN7C	-0.717877	0.588173
SMPD4	-0.717607	0.616502
CDCA2	-0.716505	0.473336
TGFB3	-0.715969	0.336737
FAXC	-0.715602	0.575736
RFC3	-0.715505	0.406159
YIF1B	-0.715473	0.377732
CLP1	-0.715275	0.551928
SAE1	-0.714995	0.528289
CENPO	-0.714262	0.51396
LRRC59	-0.714125	0.478725
RAB27A	-0.713952	0.537939
PHGDH	-0.71389	0.622573
ING1	-0.713845	0.340163
ATP5G1	-0.713417	0.486687
ACSS2	-0.713398	0.344739
NOL9	-0.713187	0.597845
CASP2	-0.713105	0.56259
TUBD1	-0.713015	0.622434
RNASEH2C	-0.712486	0.506537
SNAI1	-0.712238	0.522961
RNA5S9	-0.712074	0.542215
C16orf59	-0.711933	0.505062
BLVRA	-0.71188	0.534282
UGDH	-0.711543	0.29778
U2SURP	-0.711498	0.516456
TMEM164	-0.711449	0.552291
SMC6	-0.710955	0.612826
HMGA1P2	-0.710853	0.563847
SPTSSA	-0.710573	0.366167
ZMYND11	-0.710197	0.626382
APEH	-0.710091	0.515156
FAM65A	-0.709353	0.5198
REC8	-0.709231	0.249363
CKAP2	-0.709165	0.376922
GNB5	-0.708796	0.496253
PLA2G12A	-0.708749	0.532823
CLUH	-0.708736	0.616246
C8orf33	-0.708708	0.714511
PLXND1	-0.708705	0.568953
EP300	-0.708145	0.477185
PKN3	-0.707944	0.632188
MTDH	-0.707828	0.322261
ALYREF	-0.707818	0.486859
KDELC2	-0.707783	0.321459
RBPMS	-0.70756	0.47901
RPS6KA3	-0.707431	0.547378
SART3	-0.707248	0.557416
TATDN1P1	-0.707135	0.529229
SMIM13	-0.707033	0.340235
ARG2	-0.706936	0.246468
ME1	-0.706223	0.592294
SPPL2A	-0.706173	0.386777
SURF2	-0.705591	0.613701
TAF12	-0.705215	0.690647
CLASRP	-0.705051	0.5722
RUSC1	-0.70497	0.733613
TAF4B	-0.704738	0.590153
RMRP	-0.704418	0.614501
RBM3	-0.704137	0.489445
PRRC2B	-0.703773	0.489769
AKAP1	-0.703758	0.632847
CLPB	-0.70375	0.623638
ZIK1	-0.703391	0.457041
GBAS	-0.70309	0.432965
SYS1-DBNDD2	-0.703085	0.392637
OIP5	-0.702494	0.586608
RAP2A	-0.702474	0.31376
MTAP	-0.70245	0.446939
RNF167	-0.702176	0.546946
PALMD	-0.702094	0.551723
TNPO2	-0.701978	0.247815
VCPKMT	-0.701957	0.608089
RMI2	-0.701445	0.508164
SCFD2	-0.701151	0.524317
PML	-0.701058	0.499397
TMEM177	-0.70097	0.454908
KBTBD7	-0.700863	0.559539
RAB3B	-0.70039	0.291355
COA7	-0.700047	0.582519
PNPLA2	-0.699163	0.733613
TAF6L	-0.698843	0.574591
HIST1H2BE	-0.698	0.490282
PCGF3	-0.697679	0.559169
PM20D2	-0.69766	0.544591
GLUL	-0.697035	0.442352
HIST1H4C	-0.69684	0.238183
MBOAT2	-0.696257	0.237329
HMGN2P13	-0.696041	0.490399
PSMD3	-0.695807	0.34764
RNU6-496P	-0.6957	0.403751
PABPC4	-0.695534	0.389192
ARHGEF2	-0.695022	0.61207
CCDC6	-0.694758	0.433383
BCL6	-0.694757	0.359595
CALCB	-0.694513	0.368974
LMNB1	-0.693565	0.43601
YARS	-0.693487	0.659492
GRSF1	-0.693418	0.588346
EMG1	-0.693391	0.395819
MDH1	-0.693363	0.424552
POLE	-0.692751	0.517858
ARHGAP11B	-0.69268	0.333803
ZNF574	-0.692663	0.467291
STAMBPL1	-0.69252	0.54487
NDE1	-0.692494	0.456671
HIST1H4J	-0.692368	0.496699
MPST	-0.69221	0.545769
CYB561A3	-0.692186	0.434571
EIF4EBP1	-0.691155	0.319296
NMT2	-0.691149	0.328227
RPS19	-0.690575	0.282447
ZNF426	-0.690445	0.406605
MRO	-0.689864	0.427142
CIART	-0.689742	0.379431
CYYR1	-0.68927	0.632096
DNAJC6	-0.689227	0.626005
TRMT61A	-0.688502	0.397528
C7orf26	-0.688321	0.603312
HAND2	-0.687955	0.463787
ARL2BP	-0.687749	0.536283
FECH	-0.687519	0.727158
GABPB2	-0.68733	0.32176
ANP32E	-0.68687	0.530391
C4orf32	-0.68674	0.575872
FAM63B	-0.685689	0.56685
CDK14	-0.68559	0.263041
SNAPC2	-0.685516	0.593937
NPL	-0.684765	0.566032
RBM14	-0.684635	0.548342
POLR2E	-0.684347	0.568676
MGC27345	-0.684338	0.59952
SRPK1	-0.684298	0.593138
ZDHHC13	-0.684249	0.572299
TOP2A	-0.683358	0.243859
PACSIN3	-0.682016	0.621648
TPP1	-0.681946	0.638802
FAM208B	-0.681401	0.36964
ECSIT	-0.681379	0.593445
CORO1C	-0.681195	0.659693
EDARADD	-0.680727	0.54994
UTP14A	-0.680654	0.54369
TYW1	-0.680089	0.616105
GPI	-0.67939	0.571955
EPS15L1	-0.679352	0.676641
ZBTB34	-0.678308	0.204661
GTPBP10	-0.678242	0.511858
LIG3	-0.678132	0.654091
VPS4A	-0.677811	0.656972
HIST1H4K	-0.677795	0.520607
APOD	-0.677782	0.116561
NMRAL1	-0.677061	0.244075
CHIC2	-0.676892	0.333996
C18orf21	-0.67674	0.628946
XRCC2	-0.676538	0.348547
KRAS	-0.676405	0.560084
RNA5SP259	-0.676351	0.598619
ZBTB43	-0.676302	0.312904
C12orf29	-0.676242	0.478584
NAT10	-0.675622	0.620638
FAM208A	-0.674855	0.239868
TOMM22	-0.674635	0.561655
CRIM1	-0.674635	0.535107
MEIS2	-0.674421	0.247352
ETFDH	-0.674126	0.617901
PLBD2	-0.674083	0.557493
PTGER3	-0.67371	0.13161
ABI3BP	-0.673707	0.597975
MAGEE1	-0.67368	0.611634
AK4	-0.673475	0.602076
SIKE1	-0.673062	0.335758
NIN	-0.672904	0.597051
TOMM40	-0.672825	0.614753
MCM2	-0.672765	0.587236
GLUD1P7	-0.672213	0.348493
RPL10A	-0.671995	0.204522
SLBP	-0.671425	0.266263
ANKRD36	-0.67131	0.548351
PPP1R1A	-0.67119	0.139085
IL10RB	-0.671041	0.412459
MRPL39	-0.670868	0.606683
TRIM2	-0.670782	0.414468
LONP2	-0.67052	0.356694
CHTF18	-0.669675	0.720597
PNP	-0.669515	0.529993
PIR	-0.669467	0.531321
CMSS1	-0.66922	0.414091
SLC25A30	-0.668858	0.554206
ACYP1	-0.668834	0.493813
FAM129A	-0.66866	0.29404
AATF	-0.668505	0.593087
HES1	-0.668145	0.475531
RPL23AP82	-0.66803	0.587457
DPP7	-0.667657	0.622204
GAREM2	-0.667457	0.569301
UBE2Q2	-0.667379	0.623858
ENDOG	-0.666946	0.518136
ANKRD27	-0.665601	0.636026
CDCA7L	-0.665422	0.253661
BROX	-0.665075	0.607905
LMO7	-0.664255	0.503205
CDH11	-0.663095	0.183491
POLR1E	-0.662609	0.733613
ZNF850	-0.662227	0.381476
FAM89B	-0.662189	0.558273
MOB3A	-0.661593	0.463372
KCNN1	-0.661591	0.309841
TMEM106C	-0.66158	0.50712
USF1	-0.661473	0.596526
CTPS1	-0.661128	0.53981
CALML4	-0.660493	0.327537
NFYC	-0.66008	0.273058
NUP153	-0.66005	0.597252
RPS27A	-0.659633	0.551241
MGAT5	-0.659108	0.462941
IMPDH2	-0.65859	0.370874
CYBA	-0.658471	0.414214
TUBB4BP1	-0.65844	0.71336
C18orf54	-0.658083	0.332991
LRRFIP1	-0.657967	0.603085
IMPDH1	-0.657885	0.412102
PNO1	-0.657879	0.616459
MAPK1	-0.657788	0.463567
TXLNG	-0.657749	0.58657
PRPS1	-0.65698	0.452257
PLPP5	-0.65663	0.385724
CSRP2	-0.656501	0.437134
ACYP2	-0.656055	0.599351
LSM12	-0.655827	0.475403
OAS3	-0.655659	0.581085
BTBD16	-0.655384	0.377609
RNA5SP199	-0.654945	0.410015
TOPBP1	-0.654858	0.302116
RGS2	-0.654796	0.373015
SNAPC5	-0.654761	0.328459
HIST2H2AC	-0.65422	0.285138
HELLS	-0.65421	0.307949
NT5DC3	-0.653608	0.646547
SH2B3	-0.653083	0.300676
PRKAA1	-0.652725	0.390225
ZC3H7A	-0.65248	0.463111
DHX15	-0.652373	0.440906
SLC9A3R2	-0.652234	0.524453
ZDHHC23	-0.652007	0.545554
STK40	-0.651996	0.335774
YIPF6	-0.651606	0.593259
BAG2	-0.651592	0.553771
ZBTB45	-0.651575	0.432069
GCN1	-0.651289	0.373784
CAMK1G	-0.651189	0.0560882
MIR7641-1	-0.650392	0.466829
ZHX2	-0.650013	0.223048
FPGS	-0.649923	0.565663
DAXX	-0.649818	0.574582
TMEM69	-0.649785	0.2542
FZD1	-0.64965	0.429519
FEN1P1	-0.649284	0.566741
ZNF267	-0.649159	0.533923
LOC148413	-0.649073	0.425182
SNORA84	-0.648926	0.268425
RPA3	-0.64875	0.304649
NUP155	-0.648743	0.49773
RCBTB1	-0.648538	0.44053
GTF3C4	-0.64831	0.732363
PLEKHF2	-0.647839	0.615072
ZNF35	-0.647805	0.624443
RBBP4	-0.647393	0.57286
MIF	-0.6465	0.628852
SLC5A6	-0.646458	0.264242
C1orf185	-0.646438	0.582066
POP1	-0.646398	0.643804
LRRC47	-0.6463	0.564713
WDR77	-0.645975	0.266863
RBM15B	-0.645914	0.518993
GALNT3	-0.645792	0.6121
MTERF3	-0.645716	0.527289
PRR12	-0.645371	0.541588
WDR53	-0.645261	0.552693
ATP5G1P2	-0.645078	0.415356
PTBP1	-0.644528	0.566479
THUMPD3-AS1	-0.643348	0.611318
JAG2	-0.643282	0.629306
RANBP1	-0.64317	0.485354
CDC42BPA	-0.642443	0.612511
CHMP2A	-0.642367	0.4771
ZNF33B	-0.642183	0.391647
TYW1B	-0.642074	0.54144
ENOPH1	-0.641997	0.622499
UNK	-0.641691	0.645768
KCNQ5	-0.641626	0.226386
SLC10A3	-0.64154	0.389013
FEM1B	-0.640745	0.618535
IER3	-0.640732	0.374001
HIST2H2BE	-0.639892	0.525822
CAND1	-0.639842	0.333456
NRG1	-0.63961	0.083995
CCDC66	-0.6396	0.594388
LSM14B	-0.639541	0.599127
PSMG1	-0.63947	0.434142
HAP1	-0.639132	0.238909
HS6ST1	-0.638965	0.186965
CARNMT1	-0.638795	0.521187
AKIRIN1	-0.638697	0.54205
H2AFV	-0.638433	0.498303
TFAP4	-0.637433	0.413465
UPF3B	-0.637395	0.38298
SLC44A2	-0.637248	0.727672
ZFP91	-0.63721	0.503571
FAM35A	-0.63706	0.746874
VPS4B	-0.63692	0.441911
TXNDC15	-0.63679	0.4789
CYB5R1	-0.636723	0.334701
TTC26	-0.636713	0.641029
ATL3	-0.636455	0.597464
TTLL6	-0.636082	0.165474
HIST1H4I	-0.636066	0.582171
UBTD2	-0.635806	0.577852
EXOSC1	-0.63563	0.459601
NXPH2	-0.63526	0.733613
DDIT3	-0.635031	0.660552
BCS1L	-0.634785	0.580443
RPL12P50	-0.63455	0.381544
SLC25A6	-0.63447	0.173211
PGAM5	-0.634291	0.633035
MRPL13	-0.634223	0.370614
FUT4	-0.634072	0.434759
GALNT10	-0.633907	0.545241
PES1	-0.63361	0.298216
MOGS	-0.633433	0.398648
SPATA5	-0.633278	0.367114
KNSTRN	-0.632958	0.30601
MAD2L2	-0.63289	0.474475
THAP11	-0.632761	0.497084
LOC202181	-0.632757	0.549046
RPL10P14	-0.632581	0.2811
SLC19A2	-0.632161	0.509986
PTPN23	-0.632033	0.7843
POLR1D	-0.632	0.473354
CEP57	-0.631995	0.617503
CHMP4C	-0.631112	0.439757
FAM136A	-0.630477	0.619197
IDS	-0.630307	0.373806
GLB1L2	-0.630127	0.390587
ARL17B	-0.629775	0.387255
DHFR	-0.62941	0.276346
ZNF486	-0.629326	0.588307
TRIM39-RPP21	-0.629273	0.177778
PPP1CA	-0.629142	0.507998
GMPR2	-0.629025	0.468676
BUB3P1	-0.628974	0.64246
PAWR	-0.628201	0.580304
TAOK2	-0.628055	0.586106
KIF18A	-0.626978	0.452812
ABT1	-0.62682	0.577716
ZNF239	-0.626088	0.613487
LDLRAD3	-0.625434	0.315517
ZIC5	-0.625139	0.531417
GUSB	-0.624643	0.61022
DNLZ	-0.624344	0.612738
NPRL2	-0.624136	0.585146
APCDD1	-0.62398	0.126908
NFIX	-0.623183	0.1906
EXOSC8	-0.622923	0.426606
TUBA3C	-0.622863	0.58294
ABCB6	-0.622645	0.386157
ASZ1	-0.622568	0.704913
SERPINE2	-0.621764	0.209048
PKP1	-0.621761	0.397848
SCG2	-0.621685	0.226349
KAT5	-0.62164	0.423657
OXA1L	-0.621538	0.533694
RPP21	-0.621135	0.51188
LOXHD1	-0.62039	0.135062
SEPT10	-0.620188	0.481648
ANKRD36B	-0.620087	0.715318
C16orf87	-0.619894	0.495104
ILVBL	-0.619728	0.829466
LAS1L	-0.619485	0.493708
NABP1	-0.61935	0.409856
TCF12	-0.619217	0.210444
GLS2	-0.619145	0.619587
NANOG	-0.618985	0.567456
GRPEL1	-0.618875	0.603355
CLINT1	-0.61876	0.391601
RGAG1	-0.618639	0.47846
TNPO3	-0.618235	0.704544
ATP2B1	-0.618217	0.570338
TRNAU1AP	-0.617873	0.56435
ANXA7	-0.617866	0.574804
SNORD3C	-0.61694	0.53018
BAX	-0.616911	0.609373
NPM1P5	-0.616813	0.412969
SIK2	-0.616738	0.62765
ENO1	-0.61644	0.469932
CCDC34	-0.616274	0.536001
ARPC1B	-0.615956	0.346529
ZSCAN20	-0.615942	0.554945
FUZ	-0.615887	0.461542
CHSY1	-0.615235	0.551313
MIS18BP1	-0.614732	0.586631
VPS11	-0.614483	0.717239
MRPL36	-0.61447	0.4404
SLC39A6	-0.614455	0.127372
MZT2A	-0.613964	0.61577
TEX10	-0.61385	0.526786
FGD1	-0.613812	0.567796
GPR157	-0.613521	0.556108
MTX3	-0.613443	0.593197
ZNF286A	-0.613137	0.227416
CEP152	-0.612867	0.257672
RAI14	-0.612788	0.494131
HSD17B7	-0.612656	0.360008
ABCF1	-0.612573	0.405291
RPA2	-0.612235	0.356359
MBTD1	-0.612181	0.697537
AVEN	-0.611997	0.611126
MRPS21	-0.61199	0.240964
MAGEC1	-0.611711	0.508231
RNF126	-0.61158	0.417322
GFPT1	-0.610988	0.197275
FAM171A1	-0.610545	0.358297
BLOC1S1	-0.610278	0.285162
CAP2	-0.610263	0.276589
JMJD6	-0.610041	0.438038
SNORA8	-0.609738	0.59824
LSM6	-0.60955	0.482874
HIST1H4F	-0.609222	0.605643
RAP2C	-0.609089	0.608655
CD83	-0.608846	0.626042
H2AFZP4	-0.6083	0.625511
APEX1	-0.608115	0.265804
RPL21P28	-0.607902	0.612265
MLKL	-0.607854	0.495137
FAM84B	-0.60769	0.186464
MRPL34	-0.607472	0.397044
DRD1	-0.607274	0.231572
AURKA	-0.607125	0.258732
HIST1H4E	-0.60707	0.280589
MRPS23	-0.606685	0.561871
COX5B	-0.606348	0.381241
ARHGAP31	-0.606326	0.237634
SNRPGP4	-0.60625	0.167807
ATP5SL	-0.605982	0.198783
HYLS1	-0.605845	0.583338
TMEM201	-0.60522	0.529455
HIST1H2BK	-0.605078	0.523041
TOX4	-0.604777	0.610181
BBS1	-0.604537	0.529967
CLN6	-0.604509	0.577744
UBE3A	-0.604405	0.459029
KAT6A	-0.604326	0.551128
UTP20	-0.60414	0.609848
RABIF	-0.604043	0.621435
HECTD3	-0.603987	0.208778
RELL1	-0.603755	0.596558
PLOD3	-0.603755	0.586231
EXOG	-0.603676	0.493671
OSBPL6	-0.602893	0.463481
KLHL42	-0.602789	0.487622
CCDC138	-0.602748	0.613611
ABRACL	-0.602732	0.609134
HR	-0.602607	0.378767
FAT1	-0.602299	0.304507
IGF1R	-0.602239	0.153996
EXOSC3	-0.602035	0.455257
KNTC1	-0.601914	0.188527
RAP1B	-0.601877	0.503618
REL	-0.601571	0.323442
ALDOA	-0.60155	0.577896
PTPMT1	-0.601534	0.552081
ACTG2	-0.601459	0.241389
NOP14	-0.60138	0.621159
TIMM17A	-0.60064	0.530062
KTN1	-0.60057	0.628488
FBXL2	-0.600455	0.671948
HMGCS1	-0.600435	0.197454
DNM1	-0.600263	0.39084
LNX2	-0.600075	0.517434
DLGAP4	-0.59994	0.572597
POMK	-0.599805	0.128391
FUBP1	-0.599635	0.567131
ARRB2	-0.599605	0.536832
MAP4	-0.599255	0.292011
DBNL	-0.599138	0.304634
SNORA63	-0.599053	0.6295
SNX25	-0.598951	0.292063
GPX7	-0.598895	0.297454
NOCT	-0.598767	0.616084
KCTD1	-0.598696	0.352095
SEL1L3	-0.598621	0.140988
JMJD8	-0.598575	0.397263
CLCN2	-0.598551	0.230491
CPSF7	-0.598523	0.431769
TMEM178B	-0.598482	0.610061
TSPAN31	-0.598443	0.12995
HNRNPA1P27	-0.598187	0.33857
TBC1D15	-0.59802	0.274166
MLST8	-0.597983	0.449928
NPTXR	-0.597883	0.168503
TMEM55A	-0.597731	0.182512
SEPSECS	-0.597544	0.284827
NOC2L	-0.597499	0.495734
NASP	-0.597383	0.422212
VASH1	-0.596986	0.502962
PRSS35	-0.596752	0.190773
THY1	-0.596637	0.105049
CDC42SE2	-0.596432	0.600542
SLC39A10	-0.59628	0.614401
TTC28	-0.59611	0.387887
RAD18	-0.595957	0.350067
RRS1	-0.595948	0.570014
HRAS	-0.595924	0.537215
MRPL35	-0.59565	0.555473
SNORD8	-0.595645	0.407707
TMEM71	-0.595519	0.213907
CTSV	-0.595173	0.336427
C1orf198	-0.595151	0.614712
MAP7D2	-0.595136	0.403617
GLO1	-0.594665	0.398567
ZNF567	-0.594661	0.386883
SEH1L	-0.594163	0.565423
PFAS	-0.59412	0.281638
AP3S1	-0.593998	0.288784
KLHL11	-0.593962	0.733613
PRPF19	-0.593815	0.610994
HMGB3	-0.59377	0.452467
NDNF	-0.593574	0.219714
DIAPH3	-0.593468	0.501639
BRF2	-0.593352	0.595458
PROSC	-0.593215	0.532456
REPS1	-0.593181	0.509841
ZNF584	-0.592503	0.733613
SH3BP4	-0.592426	0.44696
SLC30A1	-0.592382	0.456531
AKR1B15	-0.592103	0.17206
DCK	-0.59183	0.438604
VPS13D	-0.591411	0.546541
MYADM	-0.591377	0.195521
ARMT1	-0.591279	0.572688
RNU4-2	-0.591251	0.391452
EHHADH	-0.59109	0.391944
RYR2	-0.590991	0.226774
SFXN1	-0.590402	0.541903
NAPA	-0.590335	0.509603
EXOSC10	-0.589947	0.34286
TTL	-0.589884	0.239256
FEN1	-0.589865	0.289186
GGCX	-0.589798	0.565373
NUDT1	-0.589765	0.555911
LARP1B	-0.589608	0.733613
SS18L2	-0.58956	0.512554
KPNA1	-0.589514	0.537471
ADD3	-0.589442	0.252458
PRPF38B	-0.589301	0.551083
TMEM245	-0.589122	0.463455
TBC1D31	-0.589015	0.608594
TP73	-0.588969	0.155203
SLCO3A1	-0.588899	0.182616
USP31	-0.588513	0.455472
MAK16	-0.58847	0.438103
HNRNPDL	-0.588303	0.489437
SPEN	-0.588285	0.689453
DNPEP	-0.58828	0.564125
HSPE1	-0.588253	0.568187
LHX5	-0.587735	0.440775
SNORD99	-0.5877	0.446748
RBBP9	-0.587583	0.600892
FOXP2	-0.587537	0.469522
BRCA2	-0.587244	0.26115
PNPT1	-0.5871	0.312761
PPIL4	-0.586959	0.517409
OSTCP1	-0.586745	0.441095
DHTKD1	-0.586569	0.411845
HMGN2P5	-0.586548	0.483992
POU2F1	-0.586107	0.631817
HEATR1	-0.58591	0.389888
MORF4	-0.585855	0.493748
RCAN3	-0.585815	0.367326
CDC7	-0.585725	0.324402
NDUFAF2	-0.585704	0.287535
PHF23	-0.585332	0.513806
TPP2	-0.5853	0.596458
IRAK1	-0.585244	0.558782
NUP35	-0.585108	0.236657
BUB1B	-0.584603	0.260124
AIMP2	-0.584452	0.547876
SDHDP6	-0.584193	0.347524
TBCE	-0.58404	0.552937
ZFAND3	-0.583763	0.465697
ZNF526	-0.583534	0.239622
TIMM9	-0.583499	0.420185
RCOR1	-0.583458	0.227617
B3GALNT1	-0.583214	0.632399
YY1AP1	-0.583003	0.425711
SETP22	-0.582985	0.554141
NPLOC4	-0.582953	0.541917
POTEF	-0.582857	0.610363
FAM69B	-0.582792	0.342665
SPAST	-0.582693	0.582422
CDC42	-0.582258	0.635317
TRAF2	-0.582077	0.534519
ADRA2C	-0.581938	0.472173
GOLGA8S	-0.581935	0.375407
SLC25A25	-0.581898	0.427384
GPATCH4	-0.581845	0.276726
MYPN	-0.581754	0.47298
SLC50A1	-0.581571	0.355732
FERMT1	-0.581532	0.513256
ZNF746	-0.581503	0.275389
ZNF85	-0.581271	0.516561
PPIL1	-0.580465	0.200106
RAP2B	-0.580422	0.514434
XRN1	-0.580323	0.599252
OGT	-0.580183	0.558678
BCOR	-0.580004	0.263806
RINT1	-0.580002	0.566591
MECR	-0.579972	0.483482
ACTB	-0.57988	0.637968
E2F4	-0.579862	0.574987
PSMB5	-0.5798	0.570266
NACC2	-0.579554	0.307642
MSN	-0.579267	0.284069
ZNF41	-0.579095	0.349867
ANP32D	-0.578748	0.829466
C4orf46	-0.578708	0.473116
DYNLL1P7	-0.57853	0.480989
EHMT2	-0.578306	0.495394
GMPPA	-0.578281	0.563787
PARP2	-0.57784	0.487417
LRP5L	-0.577826	0.366409
HMGN2	-0.577823	0.449122
MRRF	-0.577655	0.406241
FBXO43	-0.577554	0.630265
ARMCX6	-0.577462	0.228718
CCDC71	-0.577382	0.180024
MID1IP1	-0.577147	0.583136
ZNF281	-0.576537	0.634533
RIPPLY2	-0.576049	0.600953
KHSRP	-0.57581	0.518078
GNL2	-0.57524	0.595093
MMACHC	-0.574786	0.496873
UQCRHL	-0.574563	0.353547
C14orf28	-0.574464	0.389643
WAPL	-0.574337	0.503738
NOC4L	-0.57426	0.496143
CEBPB	-0.57417	0.546723
UBQLN2	-0.574101	0.358517
EBNA1BP2	-0.57405	0.563533
ALMS1	-0.573748	0.605625
POLDIP3	-0.5737	0.55507
NUP160	-0.573653	0.446873
ODF2	-0.573582	0.599252
SESTD1	-0.573269	0.240179
TRIB1	-0.573148	0.360828
SNX5	-0.572848	0.450531
VPS29	-0.572818	0.547184
SWAP70	-0.572771	0.490928
RAB3A	-0.572697	0.625537
SLC7A6	-0.572575	0.471008
SLC25A13	-0.572574	0.154895
ZFY	-0.572181	0.486038
ARL6IP4	-0.571656	0.600011
WHSC1	-0.571648	0.363909
NGFR	-0.571626	0.302885
GBF1	-0.57128	0.541529
NAA20	-0.571233	0.589176
RNF14	-0.570862	0.372159
CENPW	-0.570734	0.213738
PXMP4	-0.570724	0.62543
MKKS	-0.570661	0.188361
EIF4E3	-0.570427	0.182173
POLQ	-0.570313	0.358419
GUF1	-0.570277	0.229411
DCLRE1C	-0.570035	0.556006
MGST3	-0.569865	0.54167
GNG10P1	-0.569706	0.42143
PRAC2	-0.569683	0.246349
AHCTF1	-0.569302	0.53501
RPL37P23	-0.568691	0.649969
MBNL1	-0.568403	0.353387
ZKSCAN2	-0.568264	0.618436
DBNDD2	-0.568011	0.207626
MTFR2	-0.567765	0.390371
LAMP3	-0.567652	0.492254
ANXA11	-0.567595	0.578755
DIP2B	-0.567425	0.514161
RBL1	-0.567198	0.267266
C14orf169	-0.567058	0.407098
NSD1	-0.566917	0.265875
GGA2	-0.566658	0.733613
CHID1	-0.566612	0.609048
TRAPPC12	-0.565992	0.380281
ZNHIT3	-0.565977	0.259944
PLCB2	-0.56583	0.478679
WDR89	-0.565654	0.479406
LOC399815	-0.565531	0.202317
LMNB2	-0.565494	0.450512
BCL9L	-0.565153	0.584878
SNX9	-0.565062	0.733613
SNORD91B	-0.564926	0.605449
SNW1	-0.564715	0.332895
GPR137	-0.564639	0.562241
RPAP1	-0.56463	0.320531
CDKL1	-0.564262	0.492646
HIF1A	-0.564162	0.53468
SLC38A5	-0.564147	0.221876
AKAP2	-0.564103	0.327776
ZBTB24	-0.563795	0.483831
UVSSA	-0.563471	0.669124
RPRD1B	-0.562464	0.524762
EME1	-0.562433	0.195955
PLCB3	-0.562299	0.538061
CPT1A	-0.561965	0.540387
KLF12	-0.56191	0.147219
LZIC	-0.56189	0.62919
CBR1	-0.561878	0.297098
AXL	-0.561787	0.551184
CKS2	-0.56178	0.293778
FAM160B1	-0.561706	0.613328
TRMO	-0.560471	0.521838
CIZ1	-0.560438	0.665116
PSMC6	-0.560167	0.252003
ISG20L2	-0.5594	0.191825
TMEM243	-0.559363	0.601827
TES	-0.559203	0.494808
GBA3	-0.558895	0.648501
CAD	-0.558863	0.221816
TUBBP2	-0.558807	0.27636
YWHAH	-0.558555	0.546026
GNAQP1	-0.5582	0.552402
TDRD6	-0.557877	0.422347
RANBP2	-0.557855	0.594012
TMCC1	-0.557799	0.636311
ISOC1	-0.557768	0.303648
RPL35P5	-0.55771	0.469406
DBF4P1	-0.557515	0.496943
TROVE2	-0.557303	0.126532
SNORD11	-0.557235	0.48644
ILF3	-0.557045	0.5373
TRUB1	-0.557025	0.623682
IVD	-0.556905	0.546007
GMEB1	-0.556859	0.627832
MTERF2	-0.556833	0.552901
ZFP69	-0.55645	0.423024
BBS7	-0.556058	0.251741
PIP4K2A	-0.555832	0.527449
CEP41	-0.555711	0.368303
METAP1	-0.555683	0.576123
NANP	-0.555516	0.540692
FAM134B	-0.555184	0.274145
CCDC127	-0.554842	0.615762
ZMYM1	-0.554527	0.581034
TFAM	-0.554505	0.516943
WTAP	-0.554472	0.431249
SUV39H2	-0.554442	0.491451
XRCC3	-0.554225	0.591798
KRT16	-0.554161	0.53877
H2BFS	-0.55407	0.570512
SART1	-0.553847	0.594963
[truncated: 9,019 more rows]

## Sheet: Fig. 3c
Sphere Index (%)
RDES						TC-32						A673
shCtrl Dox (–)	shCtrl Dox (+)	sh2 Dox (–)	sh2 Dox (+)	sh3 Dox (–)	sh3 Dox (+)	shCtrl Dox (–)	shCtrl Dox (+)	sh2 Dox (–)	sh2 Dox (+)	sh3 Dox (–)	sh3 Dox (+)	sipCtrl	sipSOX6
110	99	128	0	127	32	101	124	144	0	92	38	90	120
116	79	71	0	77	46	131	83	86	8	107	36	111	93
73	118	101	0	96	38	68	110	70	0	102	32	100	87

[truncated: 54 more sheets: Fig. 3d, Fig. 3f, Fig. 3g, Fig. 3h, Fig. 3i, Fig. 4a, Fig. 4b, Fig. 4c, Fig. 4d, Fig. 4e, Fig. 4f, Fig. 4g, Fig. 4h, Fig. 4i, Fig. 4j, Fig. 4k, Fig. 5a, Fig. 5b, Fig. 5c, Fig. 5d …]
